# Supplementary material for: Absolute quantitative Lipidomics reveals lipid differences in milk fat globules of yak and German Simmental cattle
Source: Food Chem X. 2025 Jun 23;29:102686. doi: 10.1016/j.fochx.2025.102686 (PMC12270805; doi:10.1016/j.fochx.2025.102686)
Supplement: Supplementary file 3 — Supplementary material 3 [file mmc3.xlsx]

## Sheet: Y-Enrichment
Pathway_Hierarchy1	Pathway_Hierarchy2	Map_ID	Map_Name	Test	TestAll	Ref	RefAll	Test_per	Ref_per	Over_Under	p.value	FDR	richFactor
Metabolism	Lipid metabolism	bta00564	Glycerophospholipid metabolism	6	14	52	4160	42.8571	1.25	over	7.89777e-09	3.23809e-07	0.115385
Organismal Systems	Digestive system	bta04975	Fat digestion and absorption	3	14	13	4160	21.4286	0.3125	over	8.51181e-06	0.000174492	0.230769
Metabolism	Lipid metabolism	bta00600	Sphingolipid metabolism	3	14	25	4160	21.4286	0.600962	over	6.68377e-05	0.000913448	0.12
Human Diseases	Infectious disease: parasitic	bta05140	Leishmaniasis	2	14	6	4160	14.2857	0.144231	over	0.00015658	0.00160494	0.333333
Cellular Processes	Cell growth and death	bta04217	Necroptosis	2	14	10	4160	14.2857	0.240385	over	0.000466135	0.00318526	0.2
Organismal Systems	Digestive system	bta04979	Cholesterol metabolism	2	14	10	4160	14.2857	0.240385	over	0.000466135	0.00318526	0.2
Human Diseases	Cancer: overview	bta05231	Choline metabolism in cancer	2	14	11	4160	14.2857	0.264423	over	0.000568625	0.00333052	0.181818
Environmental Information Processing	Signal transduction	bta04071	Sphingolipid signaling pathway	2	14	15	4160	14.2857	0.360577	over	0.00107723	0.00552082	0.133333
Human Diseases	Endocrine and metabolic disease	bta04931	Insulin resistance	2	14	19	4160	14.2857	0.456731	over	0.0017409	0.00793076	0.105263
Environmental Information Processing	Signal transduction	bta04070	Phosphatidylinositol signaling system	2	14	29	4160	14.2857	0.697115	over	0.00405463	0.016624	0.0689655
Human Diseases	Cancer: specific types	bta05212	Pancreatic cancer	1	14	2	4160	7.14286	0.048077	over	0.00672025	0.0228948	0.5
Metabolism	Lipid metabolism	bta00561	Glycerolipid metabolism	2	14	38	4160	14.2857	0.913462	over	0.0069003	0.0228948	0.0526316
Organismal Systems	Digestive system	bta04977	Vitamin digestion and absorption	2	14	39	4160	14.2857	0.9375	over	0.00725933	0.0228948	0.0512821
Human Diseases	Immune disease	bta05322	Systemic lupus erythematosus	1	14	3	4160	7.14286	0.072115	over	0.0100646	0.0257906	0.333333
Metabolism	Glycan biosynthesis and metabolism	bta00563	Glycosylphosphatidylinositol (GPI)-anchor biosynthesis	1	14	3	4160	7.14286	0.072115	over	0.0100646	0.0257906	0.333333
Cellular Processes	Transport and catabolism	bta04136	Autophagy - other	1	14	3	4160	7.14286	0.072115	over	0.0100646	0.0257906	0.333333
Organismal Systems	Nervous system	bta04722	Neurotrophin signaling pathway	1	14	5	4160	7.14286	0.120192	over	0.016722	0.0380891	0.2
Human Diseases	Infectious disease: bacterial	bta05132	Salmonella infection	1	14	5	4160	7.14286	0.120192	over	0.016722	0.0380891	0.2
Cellular Processes	Transport and catabolism	bta04140	Autophagy - animal	1	14	6	4160	7.14286	0.144231	over	0.0200351	0.041072	0.166667
Organismal Systems	Endocrine system	bta04912	GnRH signaling pathway	1	14	6	4160	7.14286	0.144231	over	0.0200351	0.041072	0.166667
Organismal Systems	Endocrine system	bta04920	Adipocytokine signaling pathway	1	14	7	4160	7.14286	0.168269	over	0.0233378	0.0455644	0.142857
Organismal Systems	Immune system	bta04666	Fc gamma R-mediated phagocytosis	1	14	8	4160	7.14286	0.192308	over	0.0266302	0.0496291	0.125
Human Diseases	Endocrine and metabolic disease	bta04933	AGE-RAGE signaling pathway in diabetic complications	1	14	9	4160	7.14286	0.216346	over	0.0299123	0.0511002	0.111111
Human Diseases	Infectious disease: bacterial	bta05152	Tuberculosis	1	14	9	4160	7.14286	0.216346	over	0.0299123	0.0511002	0.111111
Environmental Information Processing	Signal transduction	bta04072	Phospholipase D signaling pathway	1	14	11	4160	7.14286	0.264423	over	0.0364456	0.0597709	0.0909091
Human Diseases	Infectious disease: parasitic	bta05146	Amoebiasis	1	14	13	4160	7.14286	0.3125	over	0.0429381	0.0677101	0.0769231
Organismal Systems	Endocrine system	bta04923	Regulation of lipolysis in adipocytes	1	14	14	4160	7.14286	0.336538	over	0.0461691	0.0701086	0.0714286
Organismal Systems	Nervous system	bta04723	Retrograde endocannabinoid signaling	1	14	19	4160	7.14286	0.456731	over	0.0621726	0.0910385	0.0526316
Organismal Systems	Environmental adaptation	bta04714	Thermogenesis	1	14	23	4160	7.14286	0.552885	over	0.0747955	0.103842	0.0434783
Organismal Systems	Endocrine system	bta04913	Ovarian steroidogenesis	1	14	24	4160	7.14286	0.576923	over	0.0779265	0.103842	0.0416667
Metabolism	Lipid metabolism	bta00565	Ether lipid metabolism	1	14	25	4160	7.14286	0.600962	over	0.0810476	0.103842	0.04
Environmental Information Processing	Signal transduction	bta04024	cAMP signaling pathway	1	14	25	4160	7.14286	0.600962	over	0.0810476	0.103842	0.04
Metabolism	Lipid metabolism	bta00591	Linoleic acid metabolism	1	14	28	4160	7.14286	0.673077	over	0.0903523	0.112256	0.0357143
Human Diseases	Cancer: overview	bta05200	Pathways in cancer	1	14	31	4160	7.14286	0.745192	over	0.0995694	0.120069	0.0322581
Metabolism	Lipid metabolism	bta00592	alpha-Linolenic acid metabolism	1	14	44	4160	7.14286	1.05769	over	0.138517	0.162263	0.0227273
Metabolism	Carbohydrate metabolism	bta00562	Inositol phosphate metabolism	1	14	47	4160	7.14286	1.12981	over	0.14728	0.167735	0.0212766
Metabolism	Amino acid metabolism	bta00260	Glycine, serine and threonine metabolism	1	14	50	4160	7.14286	1.20192	over	0.15596	0.17282	0.02
Metabolism	Lipid metabolism	bta00100	Steroid biosynthesis	1	14	58	4160	7.14286	1.39423	over	0.178707	0.192816	0.0172414
Metabolism	Lipid metabolism	bta00590	Arachidonic acid metabolism	1	14	75	4160	7.14286	1.80289	over	0.225168	0.236715	0.0133333
Organismal Systems	Digestive system	bta04976	Bile secretion	1	14	97	4160	7.14286	2.33173	over	0.281674	0.288716	0.0103093
Metabolism	Global and overview maps	bta01100	Metabolic pathways	9	14	2764	4160	64.2857	66.4423	under	0.683519	0.683519	0.00325615

## Sheet: GS-Enrichment
Pathway_Hierarchy1	Pathway_Hierarchy2	Map_ID	Map_Name	Test	TestAll	Ref	RefAll	Test_per	Ref_per	Over_Under	p.value	FDR	richFactor
Metabolism	Lipid metabolism	bta00564	Glycerophospholipid metabolism	5	13	52	4160	38.4615	1.25	over	2.99391e-07	1.2275e-05	0.0961538
Organismal Systems	Digestive system	bta04975	Fat digestion and absorption	3	13	13	4160	23.0769	0.3125	over	6.69995e-06	0.000137349	0.230769
Metabolism	Lipid metabolism	bta00600	Sphingolipid metabolism	3	13	25	4160	23.0769	0.600962	over	5.27244e-05	0.000720567	0.12
Human Diseases	Infectious disease: parasitic	bta05140	Leishmaniasis	2	13	6	4160	15.3846	0.144231	over	0.000134297	0.00137655	0.333333
Cellular Processes	Cell growth and death	bta04217	Necroptosis	2	13	10	4160	15.3846	0.240385	over	0.000400058	0.00273373	0.2
Organismal Systems	Digestive system	bta04979	Cholesterol metabolism	2	13	10	4160	15.3846	0.240385	over	0.000400058	0.00273373	0.2
Human Diseases	Cancer: overview	bta05231	Choline metabolism in cancer	2	13	11	4160	15.3846	0.264423	over	0.000488097	0.00285886	0.181818
Environmental Information Processing	Signal transduction	bta04071	Sphingolipid signaling pathway	2	13	15	4160	15.3846	0.360577	over	0.000925269	0.004742	0.133333
Human Diseases	Endocrine and metabolic disease	bta04931	Insulin resistance	2	13	19	4160	15.3846	0.456731	over	0.00149627	0.00681634	0.105263
Environmental Information Processing	Signal transduction	bta04070	Phosphatidylinositol signaling system	2	13	29	4160	15.3846	0.697115	over	0.00349045	0.0143108	0.0689655
Metabolism	Lipid metabolism	bta00561	Glycerolipid metabolism	2	13	38	4160	15.3846	0.913462	over	0.00594867	0.0197405	0.0526316
Human Diseases	Cancer: specific types	bta05212	Pancreatic cancer	1	13	2	4160	7.69231	0.048077	over	0.00624098	0.0197405	0.5
Organismal Systems	Digestive system	bta04977	Vitamin digestion and absorption	2	13	39	4160	15.3846	0.9375	over	0.00625918	0.0197405	0.0512821
Human Diseases	Immune disease	bta05322	Systemic lupus erythematosus	1	13	3	4160	7.69231	0.072115	over	0.00934797	0.0239542	0.333333
Metabolism	Glycan biosynthesis and metabolism	bta00563	Glycosylphosphatidylinositol (GPI)-anchor biosynthesis	1	13	3	4160	7.69231	0.072115	over	0.00934797	0.0239542	0.333333
Cellular Processes	Transport and catabolism	bta04136	Autophagy - other	1	13	3	4160	7.69231	0.072115	over	0.00934797	0.0239542	0.333333
Organismal Systems	Nervous system	bta04722	Neurotrophin signaling pathway	1	13	5	4160	7.69231	0.120192	over	0.0155351	0.0353854	0.2
Human Diseases	Infectious disease: bacterial	bta05132	Salmonella infection	1	13	5	4160	7.69231	0.120192	over	0.0155351	0.0353854	0.2
Cellular Processes	Transport and catabolism	bta04140	Autophagy - animal	1	13	6	4160	7.69231	0.144231	over	0.0186152	0.0381612	0.166667
Organismal Systems	Endocrine system	bta04912	GnRH signaling pathway	1	13	6	4160	7.69231	0.144231	over	0.0186152	0.0381612	0.166667
Organismal Systems	Endocrine system	bta04920	Adipocytokine signaling pathway	1	13	7	4160	7.69231	0.168269	over	0.0216865	0.0423403	0.142857
Organismal Systems	Immune system	bta04666	Fc gamma R-mediated phagocytosis	1	13	8	4160	7.69231	0.192308	over	0.0247489	0.0461229	0.125
Human Diseases	Endocrine and metabolic disease	bta04933	AGE-RAGE signaling pathway in diabetic complications	1	13	9	4160	7.69231	0.216346	over	0.0278024	0.0474958	0.111111
Human Diseases	Infectious disease: bacterial	bta05152	Tuberculosis	1	13	9	4160	7.69231	0.216346	over	0.0278024	0.0474958	0.111111
Environmental Information Processing	Signal transduction	bta04072	Phospholipase D signaling pathway	1	13	11	4160	7.69231	0.264423	over	0.033883	0.0555681	0.0909091
Human Diseases	Infectious disease: parasitic	bta05146	Amoebiasis	1	13	13	4160	7.69231	0.3125	over	0.0399285	0.0629642	0.0769231
Organismal Systems	Endocrine system	bta04923	Regulation of lipolysis in adipocytes	1	13	14	4160	7.69231	0.336538	over	0.0429381	0.0652023	0.0714286
Organismal Systems	Nervous system	bta04723	Retrograde endocannabinoid signaling	1	13	19	4160	7.69231	0.456731	over	0.0578561	0.0847178	0.0526316
Organismal Systems	Environmental adaptation	bta04714	Thermogenesis	1	13	23	4160	7.69231	0.552885	over	0.0696355	0.0967013	0.0434783
Organismal Systems	Endocrine system	bta04913	Ovarian steroidogenesis	1	13	24	4160	7.69231	0.576923	over	0.0725591	0.0967013	0.0416667
Metabolism	Lipid metabolism	bta00565	Ether lipid metabolism	1	13	25	4160	7.69231	0.600962	over	0.0754742	0.0967013	0.04
Environmental Information Processing	Signal transduction	bta04024	cAMP signaling pathway	1	13	25	4160	7.69231	0.600962	over	0.0754742	0.0967013	0.04
Metabolism	Lipid metabolism	bta00591	Linoleic acid metabolism	1	13	28	4160	7.69231	0.673077	over	0.0841687	0.104573	0.0357143
Human Diseases	Cancer: overview	bta05200	Pathways in cancer	1	13	31	4160	7.69231	0.745192	over	0.0927877	0.111891	0.0322581
Metabolism	Lipid metabolism	bta00592	alpha-Linolenic acid metabolism	1	13	44	4160	7.69231	1.05769	over	0.129279	0.151441	0.0227273
Metabolism	Carbohydrate metabolism	bta00562	Inositol phosphate metabolism	1	13	47	4160	7.69231	1.12981	over	0.137505	0.156603	0.0212766
Metabolism	Amino acid metabolism	bta00260	Glycine, serine and threonine metabolism	1	13	50	4160	7.69231	1.20192	over	0.145659	0.161406	0.02
Metabolism	Lipid metabolism	bta00100	Steroid biosynthesis	1	13	58	4160	7.69231	1.39423	over	0.167058	0.180247	0.0172414
Metabolism	Lipid metabolism	bta00590	Arachidonic acid metabolism	1	13	75	4160	7.69231	1.80289	over	0.210897	0.221712	0.0133333
Organismal Systems	Digestive system	bta04976	Bile secretion	1	13	97	4160	7.69231	2.33173	over	0.26447	0.271081	0.0103093
Metabolism	Global and overview maps	bta01100	Metabolic pathways	9	13	2764	4160	69.2308	66.4423	over	0.545074	0.545074	0.00325615
