# Supplementary material for: Absolute quantitative Lipidomics reveals lipid differences in milk fat globules of yak and German Simmental cattle
Source: Food Chem X. 2025 Jun 23;29:102686. doi: 10.1016/j.fochx.2025.102686 (PMC12270805; doi:10.1016/j.fochx.2025.102686)
Supplement: Supplementary file 4 — Supplementary material 4 [file mmc4.xlsx]

## Sheet: LipidClass
class	Y-1	Y-2	Y-3	Y-4	Y-5	Y-6	GS-1	GS-2	GS-3	GS-4	GS-5	GS-6	Pvalue	Ratio	Mean_Y	Mean_GS	Sd_Y	Sd_GS
CerP	205.422	193.672	187.854	180.587	152.132	183.429	42.3166	59.7001	37.4344	33.6197	51.5232	34.3236	1.27E-08	4.26042	183.849	43.1529	17.8592	10.451
MG	1.34769	1.23628	1.34839	1.95409	2.06124	1.10847	0.341914	0.536196	0.510068	0.243473	0.23925	0.232522	5.12E-05	4.30544	1.50936	0.35057	0.397414	0.139835
SM	99.2113	96.0445	110.008	164.451	148.962	122.767	58.908	56.1359	55.37	36.9114	34.7844	39.049	9.01E-05	2.6371	123.574	46.8598	27.7545	11.0401
Cer	158.505	130.896	167.651	269.983	261.389	172.347	49.4408	55.7426	78.4434	29.2681	34.358	30.2377	0.000146727	4.1831	193.462	46.2484	57.8243	19.094
phSM	4.05965	2.0628	4.02351	6.04934	6.95805	5.43469	0.908194	0.838048	0.671327	0.561866	0.436103	0.535783	0.000191269	7.23506	4.76467	0.658554	1.74681	0.183634
PI	85.7332	78.9804	80.7193	160.843	129.571	107.892	57.2681	45.0616	43.6232	27.8167	30.8186	33.8363	0.000724638	2.69997	107.29	39.7374	32.6707	11.0204
CL	9.5577	6.61153	8.29581	17.4363	19.6034	15.2149	3.05403	2.69019	3.18819	1.67239	1.65622	1.6967	0.000778314	5.49657	12.7866	2.32629	5.34245	0.731829
LPI	0.767847	0.391519	0.670924	0.709415	0.843822	0.749183	0.468843	0.436847	0.158677	0.344687	0.264228	0.373677	0.00137299	2.01895	0.688785	0.34116	0.156874	0.114671
TG	49455.5	38369.5	46474.6	80184.5	88974.4	60618.6	19875.3	29290.2	36620.2	13015.7	16713.1	10836.7	0.00147761	2.88147	60679.5	21058.5	20032.7	9993.81
DG	869.714	853.156	1169.24	1719.91	1566.14	1493.06	485.71	776.825	779.609	441.716	485.776	449.916	0.00156575	2.24334	1278.54	569.925	369.751	162.35
Co	0.419519	0.44647	0.896755	0.371281	0.415793	0.46256	0.167572	0.222587	0.270692	0.0957179	0.155328	0.0588325	0.0027208	3.10321	0.502063	0.161788	0.195853	0.0782263
PE	213.046	178.443	253.779	429.812	378.226	352.436	161.525	167.947	179.657	91.5484	86.1081	93.2981	0.00333238	2.3148	300.957	130.014	100.188	43.9356
OAHFA	3.44218	5.05938	3.88426	8.17022	4.05448	3.42953	2.01317	1.7357	3.49841	0.794244	1.05943	0.936442	0.00538372	2.79356	4.67334	1.6729	1.8136	1.01419
PIP3	7.70778	12.6796	5.92033	22.9375	10.5581	4.00322	1.34813	2.3007	3.63257	0.787734	1.41929	0.493341	0.00961514	6.39232	10.6344	1.66362	6.78697	1.14705
SPH	4.39528	3.58063	2.60353	2.79955	5.36721	2.43901	1.92469	2.31301	1.69192	2.1008	2.23727	1.91201	0.0110137	1.73939	3.53087	2.02995	1.15834	0.231248
GD3	0.0500567	0.00727913	0.0393452	0.013919	0.0580632	0.026446	0.0968074	0.0715172	0.0446199	0.0786726	0.0495177	0.0602909	0.0131863	0.486041	0.0325182	0.0669043	0.0201324	0.0194761
Hex3Cer	0.119564	0.104226	0.131396	0.180156	0.111536	0.145161	0.210642	0.255591	0.263086	0.157496	0.128407	0.219049	0.0133659	0.641706	0.132006	0.205712	0.0277033	0.0534465
Hex1SPH	0.0453241	0.0219296	0.0176831	0.0372791	0.00354171	0.0673086	0.00626279	0.00551614	0.00277631	0.000502414	0.00480467	0.00720358	0.0139824	7.13319	0.0321777	0.00451099	0.0226635	0.00246954
PS	97.0496	111.504	104.818	195.795	159.546	132.682	120.991	79.0277	98.4428	67.3553	50.9255	51.0968	0.0158603	1.71297	133.566	77.9731	37.9334	27.703
WE	3.41666	3.15214	3.25733	4.84639	5.72529	3.27045	2.54063	2.96926	3.34815	2.29222	2.9962	2.34873	0.0298693	1.43486	3.94471	2.7492	1.07867	0.419734
LPC	1.59596	1.77597	1.75788	3.94403	2.67633	2.10906	2.05361	1.55279	1.46826	1.23483	0.848828	1.0409	0.040959	1.69031	2.30987	1.36653	0.8882	0.426265
LPA	0.0293091	0.136271	0.0519476	0.270647	0.0560838	0.10351	0.00950238	0.039918	0.0355872	0.0331579	0.0134509	0.017999	0.0465582	4.32955	0.107961	0.0249359	0.0886598	0.0128354
LPE	1.13355	1.09918	1.02632	4.11394	1.67692	1.57309	0.871791	0.855417	0.874283	0.479977	0.393768	0.499671	0.0473248	2.67252	1.7705	0.662485	1.17895	0.22712
ChE	348.91	550.869	361.642	1058.74	705.13	517.743	750.867	158.036	275.938	97.0326	69.4014	165.356	0.0477976	2.33612	590.506	252.772	264.574	254.217
PC	163.402	131.116	136.172	285.942	305.351	210.364	164.376	135.456	189.433	90.8922	88.273	76.5338	0.0485169	1.65423	205.391	124.161	75.5992	46.1919
PIP2	104.642	120.94	105.391	456.638	139.537	132.079	40.4132	52.7879	92.4381	42.6176	51.3051	25.6409	0.05222	3.47057	176.538	50.8671	137.93	22.5643
Hex2Cer	7.84369	6.57062	9.30633	15.9655	11.9346	12.5231	7.29374	9.08802	9.81771	5.27338	4.08668	6.81609	0.0548467	1.5137	10.6906	7.0626	3.45617	2.1847
PIP	97.8508	114.972	176.187	607.835	163.43	131.247	53.8226	65.6542	83.1697	38.8071	48.5866	38.2429	0.0717586	3.93417	215.254	54.7139	194.54	17.2747
ST	0.135171	0.0776336	0.133286	0.175325	0.123097	0.177863	0.07622	0.073183	0.11131	0.126706	0.0330197	0.137941	0.0743733	1.47279	0.137063	0.0930635	0.0370767	0.0394031
LPG	2.89357	2.4393	4.56448	11.6035	3.46309	3.66586	2.28482	1.65257	2.28346	1.8995	1.75577	2.59473	0.0844002	2.29574	4.77164	2.07848	3.42403	0.365699
PG	6.6537	5.35166	5.68391	9.93166	8.81606	6.38943	6.29329	7.23479	5.26199	4.2271	6.22923	4.22658	0.112958	1.27943	7.13774	5.57883	1.8287	1.21916
AcCa	0.00650004	0.010453	0.000842102	0.000715912	0.0113746	0.00343929	0.0156114	0.00865808	0.00790454	0.00786684	0.0232468	0.00404836	0.129447	0.494906	0.00555417	0.0112227	0.00466597	0.00698798
CerG3GNAc1	0.21988	0.205	0.196992	0.189719	0.22428	0.222327	0.200262	0.228424	0.177164	0.193794	0.192731	0.195383	0.225306	1.0593	0.2097	0.19796	0.0145497	0.0168354
GM3	0.0142076	0.0456323	0.0548208	0.0180951	0.0145483	0.0122132	0.0252403	0.0521924	0.0427127	0.0221144	0.0324343	0.0593513	0.231819	0.681566	0.0265862	0.0390076	0.0186374	0.0149637
ZyE	1752.17	3366.7	1014.78	4058.78	2718.41	1874.99	5012.01	1342.75	1473.01	627.212	502.91	813.819	0.339933	1.51313	2464.31	1628.62	1129.32	1702.19
StE	41.149	31.2693	25.7129	52.216	42.6041	33.0805	35.7585	59.8819	26.2613	24.2306	19.5387	17.3433	0.362592	1.23505	37.672	30.5024	9.51881	15.7574
SiE	1.30558	0.797946	0.776672	1.39026	2.81326	1.00281	3.54973	2.67421	1.30711	1.88052	0.536825	0.804672	0.449374	0.752021	1.34775	1.79218	0.761409	1.15422
SPHP	1.10149	1.16461	1.04706	0.791876	0.805306	0.599135	0.868832	0.598675	1.43379	0.931018	1.56453	0.84371	0.508232	0.882852	0.918247	1.04009	0.219739	0.375414
GD1a	0.0378251	0.0331479	0.0318486	0.0556667	0.0517952	0.0449481	0.062663	0.0508378	0.0501212	0.0393191	0.0301747	0.0400637	0.637302	0.9343	0.0425386	0.0455299	0.0098845	0.0113757
FA	0.0630734	0.259995	0.0470683	0.166541	0.11392	0.0624816	0.0703912	0.18545	0.20192	0.126049	0.157676	0.0786864	0.6669	0.869427	0.118847	0.136695	0.0820507	0.0546737
PA	3.11651	7.85419	6.53814	4.81744	6.83253	5.77579	4.33344	7.64682	6.00087	3.72395	7.82166	2.85215	0.704404	1.07893	5.82243	5.39648	1.67301	2.08383
LPS	0.0954405	0.0762004	0.138517	0.202108	0.158101	0.106616	0.202335	0.135104	0.227671	0.115974	0.0544174	0.0887564	0.81641	0.942646	0.129497	0.137376	0.046251	0.0664561
Hex1Cer	186.014	150.451	204.712	260.539	234.247	199.477	183.696	215.017	298.172	174.005	215.939	182.522	0.821519	0.973286	205.907	211.558	38.2143	45.9625
