# Supplementary material for: Absolute quantitative Lipidomics reveals lipid differences in milk fat globules of yak and German Simmental cattle
Source: Food Chem X. 2025 Jun 23;29:102686. doi: 10.1016/j.fochx.2025.102686 (PMC12270805; doi:10.1016/j.fochx.2025.102686)
Supplement: Supplementary file 5 — Supplementary material 5 [file mmc5.xlsx]

## Sheet: TG
mo	.y.	group1	group2	p	p.adj	p.format	p.signif	method		Number
TG(18:0)	value	Y	GS	0.0214684611546715	0.77	0.02147	*	T-test		376
TG(19:0)	value	Y	GS	0.0256845193474237	0.77	0.02568	*	T-test
TG(20:0)	value	Y	GS	0.0103229159271921	0.63	0.01032	*	T-test
TG(20:1)	value	Y	GS	0.00944287325784083	0.61	0.00944	**	T-test
TG(21:0)	value	Y	GS	0.00185992345847764	0.25	0.00186	**	T-test
TG(22:0)	value	Y	GS	0.00242013459938618	0.3	0.00242	**	T-test
TG(22:1)	value	Y	GS	0.00996113079380944	0.63	0.00996	**	T-test
TG(23:0)	value	Y	GS	0.00123234391601095	0.19	0.00123	**	T-test
TG(23:1)	value	Y	GS	0.000202970913891934	0.045	0.0002	***	T-test
TG(24:0)	value	Y	GS	0.00524912149440323	0.48	0.00525	**	T-test
TG(24:1)	value	Y	GS	0.000393510925231705	0.077	0.00039	***	T-test
TG(24:3)	value	Y	GS	0.0045750793048265	0.45	0.00458	**	T-test
TG(25:0)	value	Y	GS	0.00559104297062856	0.49	0.00559	**	T-test
TG(25:1)	value	Y	GS	0.000417605016398993	0.081	0.00042	***	T-test
TG(25:2)	value	Y	GS	0.000224456539954299	0.049	0.00022	***	T-test
TG(25:4)	value	Y	GS	1.64498064858955e-05	0.0054	1.6e-05	****	T-test
TG(26:0)	value	Y	GS	0.00321177108227067	0.36	0.00321	**	T-test
TG(26:1)	value	Y	GS	0.00293415895278498	0.34	0.00293	**	T-test
TG(26:2)	value	Y	GS	0.0002907856882434	0.06	0.00029	***	T-test
TG(26:3)	value	Y	GS	0.0041354063739825	0.43	0.00414	**	T-test
TG(26:4)	value	Y	GS	0.000693234583211428	0.12	0.00069	***	T-test
TG(26:5)	value	Y	GS	0.000102003808066791	0.026	0.0001	***	T-test
TG(27:0)	value	Y	GS	0.0258483281806442	0.77	0.02585	*	T-test
TG(27:1)	value	Y	GS	0.00130130523557763	0.19	0.0013	**	T-test
TG(27:2)	value	Y	GS	0.00136155628548688	0.2	0.00136	**	T-test
TG(27:3)	value	Y	GS	0.000907287456733274	0.15	0.00091	***	T-test
TG(28:1)	value	Y	GS	0.0021879695122099	0.28	0.00219	**	T-test
TG(28:2)	value	Y	GS	0.00119812035057416	0.18	0.0012	**	T-test
TG(28:3)	value	Y	GS	0.000220464608144806	0.049	0.00022	***	T-test
TG(28:4)	value	Y	GS	0.00139614740696351	0.2	0.0014	**	T-test
TG(28:5)	value	Y	GS	0.00012170761454178	0.03	0.00012	***	T-test
TG(29:0)	value	Y	GS	0.0317864814012053	0.77	0.03179	*	T-test
TG(29:1)	value	Y	GS	0.00420228515399444	0.43	0.0042	**	T-test
TG(29:2)	value	Y	GS	0.00491664623970045	0.47	0.00492	**	T-test
TG(29:3)	value	Y	GS	0.00555156342234814	0.49	0.00555	**	T-test
TG(29:5)	value	Y	GS	0.0371307125099643	0.77	0.03713	*	T-test
TG(30:0)	value	Y	GS	0.00767754284875025	0.57	0.00768	**	T-test
TG(30:1)	value	Y	GS	0.000980736355040921	0.16	0.00098	***	T-test
TG(30:2)	value	Y	GS	0.00198423924785703	0.26	0.00198	**	T-test
TG(30:3)	value	Y	GS	0.000712435602262267	0.12	0.00071	***	T-test
TG(30:4)	value	Y	GS	0.000425555831430881	0.081	0.00043	***	T-test
TG(30:5)	value	Y	GS	0.000160116273741881	0.038	0.00016	***	T-test
TG(30:6)	value	Y	GS	0.00289960396990476	0.34	0.0029	**	T-test
TG(31:0)	value	Y	GS	0.0160605530779953	0.71	0.01606	*	T-test
TG(31:1)	value	Y	GS	0.016542361691816	0.71	0.01654	*	T-test
TG(31:2)	value	Y	GS	0.00419493176363166	0.43	0.00419	**	T-test
TG(31:3)	value	Y	GS	0.00089508030436031	0.15	0.0009	***	T-test
TG(31:6)	value	Y	GS	0.000314406927670595	0.064	0.00031	***	T-test
TG(32:0)	value	Y	GS	0.0218571213466453	0.77	0.02186	*	T-test
TG(32:1)	value	Y	GS	0.0201665080069272	0.77	0.02017	*	T-test
TG(32:1e)	value	Y	GS	0.0131102735776583	0.69	0.01311	*	T-test
TG(32:2)	value	Y	GS	0.00636389910423153	0.52	0.00636	**	T-test
TG(32:3)	value	Y	GS	0.00235911071118488	0.29	0.00236	**	T-test
TG(32:3e)	value	Y	GS	0.0146339811270096	0.69	0.01463	*	T-test
TG(32:4)	value	Y	GS	0.00169476292260602	0.23	0.00169	**	T-test
TG(32:5)	value	Y	GS	0.000218878395440986	0.048	0.00022	***	T-test
TG(32:6)	value	Y	GS	0.00388579325992842	0.42	0.00389	**	T-test
TG(33:1)	value	Y	GS	0.0101866978770681	0.63	0.01019	*	T-test
TG(33:2)	value	Y	GS	0.00426510217397161	0.43	0.00427	**	T-test
TG(33:3)	value	Y	GS	0.00118495287666034	0.18	0.00118	**	T-test
TG(33:4)	value	Y	GS	0.00179054434924069	0.24	0.00179	**	T-test
TG(33:5)	value	Y	GS	0.000673893324442219	0.12	0.00067	***	T-test
TG(33:6e)	value	Y	GS	0.0187288837799791	0.77	0.01873	*	T-test
TG(33:7e)	value	Y	GS	0.00017823082576059	0.042	0.00018	***	T-test
TG(33:8e)	value	Y	GS	0.000257138296402845	0.054	0.00026	***	T-test
TG(34:0)	value	Y	GS	0.0326652588099287	0.77	0.03267	*	T-test
TG(34:1)	value	Y	GS	0.0130631573239069	0.69	0.01306	*	T-test
TG(34:2)	value	Y	GS	0.00898732898141452	0.6	0.00899	**	T-test
TG(34:2e)	value	Y	GS	0.0195659258085969	0.77	0.01957	*	T-test
TG(34:3)	value	Y	GS	0.000958815991479126	0.16	0.00096	***	T-test
TG(34:4)	value	Y	GS	0.00725325840264659	0.57	0.00725	**	T-test
TG(34:5)	value	Y	GS	0.00202727021792667	0.27	0.00203	**	T-test
TG(35:0)	value	Y	GS	0.042944930617741	0.77	0.04294	*	T-test
TG(35:1)	value	Y	GS	0.00672563607375041	0.54	0.00673	**	T-test
TG(35:2)	value	Y	GS	0.000748946068503747	0.13	0.00075	***	T-test
TG(35:3)	value	Y	GS	2.25668724181861e-05	0.0072	2.3e-05	****	T-test
TG(35:4)	value	Y	GS	0.000239787781588554	0.051	0.00024	***	T-test
TG(35:5)	value	Y	GS	0.00124275273488512	0.19	0.00124	**	T-test
TG(35:8e)	value	Y	GS	0.00328943736808996	0.37	0.00329	**	T-test
TG(36:0)	value	Y	GS	0.00956534584247497	0.61	0.00957	**	T-test
TG(36:1)	value	Y	GS	0.0206035446218092	0.77	0.0206	*	T-test
TG(36:2)	value	Y	GS	0.00220539383858074	0.28	0.00221	**	T-test
TG(36:3)	value	Y	GS	0.000457210781925266	0.085	0.00046	***	T-test
TG(36:4)	value	Y	GS	0.00216834183983874	0.28	0.00217	**	T-test
TG(36:4e)	value	Y	GS	0.0408354116425418	0.77	0.04084	*	T-test
TG(36:5)	value	Y	GS	0.00109104293800182	0.17	0.00109	**	T-test
TG(36:6)	value	Y	GS	0.000212429726737427	0.047	0.00021	***	T-test
TG(36:8)	value	Y	GS	1.81417344581214e-05	0.0059	1.8e-05	****	T-test
TG(37:0)	value	Y	GS	0.000704565685363492	0.12	0.0007	***	T-test
TG(37:1)	value	Y	GS	0.00117602603134093	0.18	0.00118	**	T-test
TG(37:2)	value	Y	GS	0.000232301153315844	0.05	0.00023	***	T-test
TG(37:3)	value	Y	GS	6.20703645839217e-05	0.017	6.2e-05	****	T-test
TG(37:4)	value	Y	GS	0.002645650088939	0.32	0.00265	**	T-test
TG(37:5)	value	Y	GS	0.000924460261113382	0.15	0.00092	***	T-test
TG(37:6)	value	Y	GS	0.00721027757389815	0.57	0.00721	**	T-test
TG(37:8e)	value	Y	GS	0.00855211702513243	0.59	0.00855	**	T-test
TG(38:0)	value	Y	GS	0.0124464796895406	0.69	0.01245	*	T-test
TG(38:1)	value	Y	GS	0.00405048721903984	0.43	0.00405	**	T-test
TG(38:2)	value	Y	GS	0.000509679933624098	0.094	0.00051	***	T-test
TG(38:3)	value	Y	GS	2.32979569214791e-05	0.0074	2.3e-05	****	T-test
TG(38:4)	value	Y	GS	0.000169263305244892	0.04	0.00017	***	T-test
TG(38:5)	value	Y	GS	0.000179646297927381	0.042	0.00018	***	T-test
TG(38:6)	value	Y	GS	0.000401957706289149	0.078	0.0004	***	T-test
TG(39:0)	value	Y	GS	0.0189049010090739	0.77	0.0189	*	T-test
TG(39:1)	value	Y	GS	0.00126013440794888	0.19	0.00126	**	T-test
TG(39:2)	value	Y	GS	6.27075498918802e-05	0.017	6.3e-05	****	T-test
TG(39:3)	value	Y	GS	5.34624802287241e-06	0.0019	5.3e-06	****	T-test
TG(39:4)	value	Y	GS	2.41485969421736e-07	9e-05	2.4e-07	****	T-test
TG(39:5)	value	Y	GS	0.00794330539270267	0.57	0.00794	**	T-test
TG(39:8e)	value	Y	GS	0.00308864497093223	0.36	0.00309	**	T-test
TG(39:9e)	value	Y	GS	0.000141651394291021	0.035	0.00014	***	T-test
TG(40:0)	value	Y	GS	0.0333389528781363	0.77	0.03334	*	T-test
TG(40:1)	value	Y	GS	0.000264158418920517	0.055	0.00026	***	T-test
TG(40:2)	value	Y	GS	0.000264800838686601	0.055	0.00026	***	T-test
TG(40:3)	value	Y	GS	0.000438279553105495	0.082	0.00044	***	T-test
TG(40:4)	value	Y	GS	0.000195118572268148	0.044	0.0002	***	T-test
TG(40:5)	value	Y	GS	1.93951631712551e-05	0.0063	1.9e-05	****	T-test
TG(40:6)	value	Y	GS	9.98569709426818e-06	0.0034	1.0e-05	****	T-test
TG(40:6e)	value	Y	GS	0.00140231859367862	0.2	0.0014	**	T-test
TG(40:7e)	value	Y	GS	0.011824481777256	0.69	0.01182	*	T-test
TG(41:0)	value	Y	GS	0.0342391496802437	0.77	0.03424	*	T-test
TG(41:1)	value	Y	GS	0.000505614785755088	0.094	0.00051	***	T-test
TG(41:10e)	value	Y	GS	0.042298135746541	0.77	0.0423	*	T-test
TG(41:2)	value	Y	GS	0.000159159335207487	0.038	0.00016	***	T-test
TG(41:3)	value	Y	GS	3.44604383482098e-05	0.01	3.4e-05	****	T-test
TG(41:4)	value	Y	GS	2.57662956131172e-08	9.6e-06	2.6e-08	****	T-test
TG(41:5)	value	Y	GS	1.02170607675725e-05	0.0035	1.0e-05	****	T-test
TG(41:6)	value	Y	GS	1.47082766184485e-05	0.0049	1.5e-05	****	T-test
TG(41:9e)	value	Y	GS	1.29341219875968e-06	0.00047	1.3e-06	****	T-test
TG(42:0)	value	Y	GS	0.0456929875076336	0.77	0.04569	*	T-test
TG(42:1)	value	Y	GS	0.00234185754353928	0.29	0.00234	**	T-test
TG(42:2)	value	Y	GS	0.00042084789418506	0.081	0.00042	***	T-test
TG(42:3)	value	Y	GS	0.00010836309624787	0.027	0.00011	***	T-test
TG(42:4)	value	Y	GS	3.81029037049393e-06	0.0014	3.8e-06	****	T-test
TG(42:5)	value	Y	GS	0.00101823157627373	0.16	0.00102	**	T-test
TG(42:6)	value	Y	GS	1.46854598249276e-05	0.0049	1.5e-05	****	T-test
TG(42:7)	value	Y	GS	3.80664552408889e-05	0.011	3.8e-05	****	T-test
TG(42:7e)	value	Y	GS	0.0388701763530707	0.77	0.03887	*	T-test
TG(42:8)	value	Y	GS	0.000762421382993025	0.13	0.00076	***	T-test
TG(43:0)	value	Y	GS	0.0291893035875372	0.77	0.02919	*	T-test
TG(43:1)	value	Y	GS	0.00382803116144901	0.42	0.00383	**	T-test
TG(43:10e)	value	Y	GS	0.00851209209466997	0.59	0.00851	**	T-test
TG(43:2)	value	Y	GS	0.00155359642356429	0.22	0.00155	**	T-test
TG(43:3)	value	Y	GS	0.00018337355170319	0.042	0.00018	***	T-test
TG(43:4)	value	Y	GS	0.000119936874329993	0.03	0.00012	***	T-test
TG(43:4e)	value	Y	GS	0.0281916589684332	0.77	0.02819	*	T-test
TG(43:5)	value	Y	GS	1.22187495604497e-05	0.0041	1.2e-05	****	T-test
TG(43:6)	value	Y	GS	0.0266945397443287	0.77	0.02669	*	T-test
TG(43:6e)	value	Y	GS	0.00152703454274758	0.22	0.00153	**	T-test
TG(43:8e)	value	Y	GS	0.00897375907182491	0.6	0.00897	**	T-test
TG(44:0)	value	Y	GS	0.0265960385468946	0.77	0.0266	*	T-test
TG(44:1)	value	Y	GS	0.00795413404146069	0.57	0.00795	**	T-test
TG(44:2)	value	Y	GS	0.012267894823978	0.69	0.01227	*	T-test
TG(44:3)	value	Y	GS	0.00254972662880477	0.31	0.00255	**	T-test
TG(44:3e)	value	Y	GS	0.00456705403942614	0.45	0.00457	**	T-test
TG(44:4)	value	Y	GS	3.02911227326612e-05	0.0093	3.0e-05	****	T-test
TG(44:5)	value	Y	GS	6.09024594820341e-05	0.017	6.1e-05	****	T-test
TG(44:5e)	value	Y	GS	0.0211496210580094	0.77	0.02115	*	T-test
TG(44:6)	value	Y	GS	1.49952282607029e-06	0.00054	1.5e-06	****	T-test
TG(44:6e)	value	Y	GS	0.0124811758320226	0.69	0.01248	*	T-test
TG(44:7)	value	Y	GS	1.56963851002634e-05	0.0052	1.6e-05	****	T-test
TG(44:7e)	value	Y	GS	0.00215468538167167	0.28	0.00215	**	T-test
TG(44:8)	value	Y	GS	2.24722593355351e-05	0.0072	2.2e-05	****	T-test
TG(45:0)	value	Y	GS	0.00229047273007824	0.29	0.00229	**	T-test
TG(45:1)	value	Y	GS	0.00492475295635734	0.47	0.00492	**	T-test
TG(45:2)	value	Y	GS	0.00621561820302922	0.52	0.00622	**	T-test
TG(45:3)	value	Y	GS	0.000376719805373028	0.074	0.00038	***	T-test
TG(45:4)	value	Y	GS	5.5211091285955e-05	0.016	5.5e-05	****	T-test
TG(45:5)	value	Y	GS	5.17141132302721e-05	0.015	5.2e-05	****	T-test
TG(45:6)	value	Y	GS	0.00737482044075774	0.57	0.00737	**	T-test
TG(46:1)	value	Y	GS	0.0373433344995822	0.77	0.03734	*	T-test
TG(46:2)	value	Y	GS	0.0123097706342034	0.69	0.01231	*	T-test
TG(46:3)	value	Y	GS	0.0134460693893127	0.69	0.01345	*	T-test
TG(46:4)	value	Y	GS	0.000700010215544549	0.12	0.0007	***	T-test
TG(46:4e)	value	Y	GS	0.0051246954386907	0.47	0.00512	**	T-test
TG(46:5)	value	Y	GS	5.55646593583172e-05	0.016	5.6e-05	****	T-test
TG(46:6)	value	Y	GS	3.64898268785868e-07	0.00014	3.6e-07	****	T-test
TG(46:6e)	value	Y	GS	0.00563578509134343	0.49	0.00564	**	T-test
TG(46:7)	value	Y	GS	0.00047148030910265	0.088	0.00047	***	T-test
TG(46:7e)	value	Y	GS	0.0012687192424785	0.19	0.00127	**	T-test
TG(46:8)	value	Y	GS	0.000238841395694351	0.051	0.00024	***	T-test
TG(46:9)	value	Y	GS	0.000350510750000562	0.07	0.00035	***	T-test
TG(47:0)	value	Y	GS	0.039790669411637	0.77	0.03979	*	T-test
TG(47:1)	value	Y	GS	0.0275746035952675	0.77	0.02757	*	T-test
TG(47:11e)	value	Y	GS	0.000879816710224591	0.15	0.00088	***	T-test
TG(47:2)	value	Y	GS	0.00455954381127544	0.45	0.00456	**	T-test
TG(47:3)	value	Y	GS	0.00195998751121077	0.26	0.00196	**	T-test
TG(47:4)	value	Y	GS	7.45566536024128e-05	0.02	7.5e-05	****	T-test
TG(47:5)	value	Y	GS	0.00661726269233765	0.54	0.00662	**	T-test
TG(48:0)	value	Y	GS	0.00377543568946375	0.42	0.00378	**	T-test
TG(48:1)	value	Y	GS	0.00608452716401773	0.52	0.00608	**	T-test
TG(48:2)	value	Y	GS	0.0215757980893116	0.77	0.02158	*	T-test
TG(48:3)	value	Y	GS	0.00408631753266184	0.43	0.00409	**	T-test
TG(48:4)	value	Y	GS	0.00161579855780526	0.23	0.00162	**	T-test
TG(48:5)	value	Y	GS	0.000178925589095292	0.042	0.00018	***	T-test
TG(48:6)	value	Y	GS	4.65489285860622e-05	0.013	4.7e-05	****	T-test
TG(48:7)	value	Y	GS	6.49571274036774e-05	0.018	6.5e-05	****	T-test
TG(49:0)	value	Y	GS	0.00253455081034378	0.31	0.00253	**	T-test
TG(49:1)	value	Y	GS	0.035659284071244	0.77	0.03566	*	T-test
TG(49:2)	value	Y	GS	0.00268993416235419	0.32	0.00269	**	T-test
TG(49:3)	value	Y	GS	0.000598557662088692	0.11	0.0006	***	T-test
TG(49:4)	value	Y	GS	2.74377031068748e-05	0.0085	2.7e-05	****	T-test
TG(49:5)	value	Y	GS	0.000123813345649407	0.03	0.00012	***	T-test
TG(49:6)	value	Y	GS	0.00203057076282811	0.27	0.00203	**	T-test
TG(49:8e)	value	Y	GS	0.0124895116455123	0.69	0.01249	*	T-test
TG(50:0)	value	Y	GS	0.000182282041001685	0.042	0.00018	***	T-test
TG(50:0e)	value	Y	GS	0.0217880148009688	0.77	0.02179	*	T-test
TG(50:1)	value	Y	GS	0.0267218999502538	0.77	0.02672	*	T-test
TG(50:10e)	value	Y	GS	0.0422959936188994	0.77	0.0423	*	T-test
TG(50:2)	value	Y	GS	0.000677047673894948	0.12	0.00068	***	T-test
TG(50:3)	value	Y	GS	0.000672367140841666	0.12	0.00067	***	T-test
TG(50:4)	value	Y	GS	0.000107397787762223	0.027	0.00011	***	T-test
TG(50:5)	value	Y	GS	1.31387551644706e-05	0.0044	1.3e-05	****	T-test
TG(50:6)	value	Y	GS	3.99182990605624e-05	0.012	4.0e-05	****	T-test
TG(50:7)	value	Y	GS	0.00134446115913926	0.2	0.00134	**	T-test
TG(50:8)	value	Y	GS	5.37135477114777e-05	0.015	5.4e-05	****	T-test
TG(50:9)	value	Y	GS	1.17756151528955e-09	4.4e-07	1.2e-09	****	T-test
TG(51:0)	value	Y	GS	7.62153400838669e-05	0.02	7.6e-05	****	T-test
TG(51:1)	value	Y	GS	0.000179256097591198	0.042	0.00018	***	T-test
TG(51:11e)	value	Y	GS	0.0209672102136594	0.77	0.02097	*	T-test
TG(51:2)	value	Y	GS	0.000299467724344265	0.061	0.0003	***	T-test
TG(51:3)	value	Y	GS	2.75441611059849e-05	0.0085	2.8e-05	****	T-test
TG(51:4)	value	Y	GS	0.000411103403754983	0.08	0.00041	***	T-test
TG(51:5)	value	Y	GS	5.68515166870878e-05	0.016	5.7e-05	****	T-test
TG(51:6)	value	Y	GS	7.95018883185232e-07	0.00029	8.0e-07	****	T-test
TG(52:1)	value	Y	GS	0.000417997008059294	0.081	0.00042	***	T-test
TG(52:10e)	value	Y	GS	0.00813020118178382	0.57	0.00813	**	T-test
TG(52:11e)	value	Y	GS	0.00719995382685802	0.57	0.0072	**	T-test
TG(52:1e)	value	Y	GS	0.00037245901204663	0.074	0.00037	***	T-test
TG(52:2)	value	Y	GS	0.000661857152716957	0.12	0.00066	***	T-test
TG(52:3)	value	Y	GS	7.40100967792693e-05	0.02	7.4e-05	****	T-test
TG(52:4)	value	Y	GS	1.8718857811734e-05	0.0061	1.9e-05	****	T-test
TG(52:5)	value	Y	GS	1.85663313088859e-06	0.00067	1.9e-06	****	T-test
TG(52:6)	value	Y	GS	2.1979506809027e-05	0.007	2.2e-05	****	T-test
TG(52:7)	value	Y	GS	5.07880472555439e-07	0.00019	5.1e-07	****	T-test
TG(52:7e)	value	Y	GS	0.0143092651848589	0.69	0.01431	*	T-test
TG(52:9)	value	Y	GS	1.98157854381692e-07	7.4e-05	2.0e-07	****	T-test
TG(53:0)	value	Y	GS	4.45263559013486e-05	0.013	4.5e-05	****	T-test
TG(53:1)	value	Y	GS	7.78944258600754e-05	0.02	7.8e-05	****	T-test
TG(53:2)	value	Y	GS	0.000421007483679053	0.081	0.00042	***	T-test
TG(53:2e)	value	Y	GS	0.00493489772392658	0.47	0.00493	**	T-test
TG(53:3)	value	Y	GS	1.66670721484504e-05	0.0055	1.7e-05	****	T-test
TG(53:4)	value	Y	GS	2.01838243355161e-06	0.00072	2.0e-06	****	T-test
TG(53:5)	value	Y	GS	2.15395623455894e-05	0.0069	2.2e-05	****	T-test
TG(53:6)	value	Y	GS	0.00109973970180593	0.17	0.0011	**	T-test
TG(54:0)	value	Y	GS	6.46184736801946e-05	0.018	6.5e-05	****	T-test
TG(54:1)	value	Y	GS	2.52238292110842e-05	0.0079	2.5e-05	****	T-test
TG(54:2)	value	Y	GS	5.70297884569266e-05	0.016	5.7e-05	****	T-test
TG(54:3)	value	Y	GS	3.92378415276846e-05	0.012	3.9e-05	****	T-test
TG(54:4)	value	Y	GS	9.90107140020213e-06	0.0034	9.9e-06	****	T-test
TG(54:5)	value	Y	GS	9.77877453336405e-06	0.0034	9.8e-06	****	T-test
TG(54:6)	value	Y	GS	1.06237786440617e-05	0.0036	1.1e-05	****	T-test
TG(54:7)	value	Y	GS	5.15554901423107e-07	0.00019	5.2e-07	****	T-test
TG(54:7e)	value	Y	GS	0.00625890224140084	0.52	0.00626	**	T-test
TG(54:8)	value	Y	GS	0.000894541761687299	0.15	0.00089	***	T-test
TG(54:9)	value	Y	GS	2.29328178607028e-09	8.6e-07	2.3e-09	****	T-test
TG(55:0)	value	Y	GS	2.73976054255316e-05	0.0085	2.7e-05	****	T-test
TG(55:1)	value	Y	GS	3.33744111162405e-05	0.01	3.3e-05	****	T-test
TG(55:2)	value	Y	GS	0.00012623644415927	0.031	0.00013	***	T-test
TG(55:3)	value	Y	GS	3.91665624284623e-05	0.012	3.9e-05	****	T-test
TG(55:4)	value	Y	GS	4.96320460091576e-05	0.014	5.0e-05	****	T-test
TG(55:5)	value	Y	GS	7.28251920089614e-05	0.019	7.3e-05	****	T-test
TG(55:6)	value	Y	GS	6.01669156855193e-05	0.017	6.0e-05	****	T-test
TG(55:7)	value	Y	GS	1.91460788461963e-05	0.0062	1.9e-05	****	T-test
TG(56:0)	value	Y	GS	7.94170904570262e-05	0.021	7.9e-05	****	T-test
TG(56:1)	value	Y	GS	1.34406831106086e-05	0.0045	1.3e-05	****	T-test
TG(56:2)	value	Y	GS	1.87649036999178e-06	0.00067	1.9e-06	****	T-test
TG(56:2e)	value	Y	GS	0.0332134461278494	0.77	0.03321	*	T-test
TG(56:4)	value	Y	GS	9.21600496851609e-06	0.0032	9.2e-06	****	T-test
TG(56:4e)	value	Y	GS	0.000852787054888943	0.14	0.00085	***	T-test
TG(56:5)	value	Y	GS	0.000676494741230247	0.12	0.00068	***	T-test
TG(56:5e)	value	Y	GS	0.00109927656434419	0.17	0.0011	**	T-test
TG(56:6)	value	Y	GS	1.55742317932541e-05	0.0052	1.6e-05	****	T-test
TG(56:7)	value	Y	GS	1.66597665178461e-06	6e-04	1.7e-06	****	T-test
TG(56:8)	value	Y	GS	9.23577709082051e-06	0.0032	9.2e-06	****	T-test
TG(56:9)	value	Y	GS	2.04501369113756e-08	7.6e-06	2.0e-08	****	T-test
TG(57:0)	value	Y	GS	4.74904592236873e-06	0.0017	4.7e-06	****	T-test
TG(57:1)	value	Y	GS	2.80936445767209e-05	0.0087	2.8e-05	****	T-test
TG(57:2)	value	Y	GS	0.000365767699689273	0.073	0.00037	***	T-test
TG(57:3)	value	Y	GS	0.000184814381079262	0.042	0.00018	***	T-test
TG(57:4)	value	Y	GS	4.77186209088176e-05	0.014	4.8e-05	****	T-test
TG(57:5)	value	Y	GS	2.83230807600716e-05	0.0087	2.8e-05	****	T-test
TG(57:6)	value	Y	GS	0.00319505412556096	0.36	0.0032	**	T-test
TG(57:8)	value	Y	GS	0.0342140099161314	0.77	0.03421	*	T-test
TG(58:0)	value	Y	GS	9.76994567340745e-06	0.0034	9.8e-06	****	T-test
TG(58:1)	value	Y	GS	1.65906433930089e-05	0.0055	1.7e-05	****	T-test
TG(58:10)	value	Y	GS	1.34081460691714e-06	0.00049	1.3e-06	****	T-test
TG(58:2)	value	Y	GS	1.74414871097683e-05	0.0057	1.7e-05	****	T-test
TG(58:3)	value	Y	GS	0.0036580707215115	0.41	0.00366	**	T-test
TG(58:4)	value	Y	GS	1.27402267533201e-05	0.0043	1.3e-05	****	T-test
TG(58:5)	value	Y	GS	3.54454687499789e-05	0.011	3.5e-05	****	T-test
TG(58:5e)	value	Y	GS	0.0108646301884904	0.64	0.01086	*	T-test
TG(58:6)	value	Y	GS	7.0238664343117e-06	0.0025	7.0e-06	****	T-test
TG(58:6e)	value	Y	GS	0.000220953452835318	0.049	0.00022	***	T-test
TG(58:7)	value	Y	GS	4.00251598526397e-06	0.0014	4.0e-06	****	T-test
TG(58:7e)	value	Y	GS	0.0106948299438406	0.64	0.01069	*	T-test
TG(58:8)	value	Y	GS	3.96941651814615e-05	0.012	4.0e-05	****	T-test
TG(58:9)	value	Y	GS	0.0147148154105803	0.69	0.01471	*	T-test
TG(59:0)	value	Y	GS	8.46297352674215e-06	0.003	8.5e-06	****	T-test
TG(59:1)	value	Y	GS	3.75333792097213e-05	0.011	3.8e-05	****	T-test
TG(59:2)	value	Y	GS	0.000192004788567754	0.043	0.00019	***	T-test
TG(59:3)	value	Y	GS	0.000228865368437953	0.05	0.00023	***	T-test
TG(59:4)	value	Y	GS	0.000301273633760954	0.061	0.0003	***	T-test
TG(59:5)	value	Y	GS	0.000285845258937783	0.059	0.00029	***	T-test
TG(59:6)	value	Y	GS	0.000199941728719943	0.045	0.0002	***	T-test
TG(59:7e)	value	Y	GS	6.8679911606291e-05	0.018	6.9e-05	****	T-test
TG(60:0)	value	Y	GS	5.84435867216826e-05	0.016	5.8e-05	****	T-test
TG(60:1)	value	Y	GS	0.000177116199963713	0.042	0.00018	***	T-test
TG(60:10)	value	Y	GS	0.0052584452408854	0.48	0.00526	**	T-test
TG(60:10e)	value	Y	GS	0.0120888342663359	0.69	0.01209	*	T-test
TG(60:2)	value	Y	GS	6.04820715193845e-05	0.017	6.0e-05	****	T-test
TG(60:3)	value	Y	GS	3.47444560030846e-05	0.01	3.5e-05	****	T-test
TG(60:4)	value	Y	GS	5.51569945522214e-06	0.0019	5.5e-06	****	T-test
TG(60:5)	value	Y	GS	3.88689525826729e-05	0.011	3.9e-05	****	T-test
TG(60:6)	value	Y	GS	3.91618839392001e-05	0.012	3.9e-05	****	T-test
TG(60:6e)	value	Y	GS	0.0220703969706155	0.77	0.02207	*	T-test
TG(60:7e)	value	Y	GS	1.79251654688392e-06	0.00065	1.8e-06	****	T-test
TG(60:8)	value	Y	GS	4.6084598985182e-07	0.00017	4.6e-07	****	T-test
TG(61:0)	value	Y	GS	2.8439502557205e-06	0.001	2.8e-06	****	T-test
TG(61:1)	value	Y	GS	3.49211588750134e-05	0.01	3.5e-05	****	T-test
TG(61:2)	value	Y	GS	8.30309107600392e-05	0.021	8.3e-05	****	T-test
TG(61:3)	value	Y	GS	2.45812574591275e-05	0.0078	2.5e-05	****	T-test
TG(61:4)	value	Y	GS	0.00133615732462519	0.2	0.00134	**	T-test
TG(61:5)	value	Y	GS	5.59583985549893e-05	0.016	5.6e-05	****	T-test
TG(61:7e)	value	Y	GS	0.000178886565571506	0.042	0.00018	***	T-test
TG(62:0)	value	Y	GS	0.000178759421391942	0.042	0.00018	***	T-test
TG(62:1)	value	Y	GS	0.000259182514084911	0.054	0.00026	***	T-test
TG(62:2)	value	Y	GS	0.000887012402764114	0.15	0.00089	***	T-test
TG(62:3)	value	Y	GS	0.00498002049389019	0.47	0.00498	**	T-test
TG(62:4)	value	Y	GS	0.00032492786290851	0.065	0.00032	***	T-test
TG(62:5)	value	Y	GS	2.08345689523275e-05	0.0067	2.1e-05	****	T-test
TG(62:7e)	value	Y	GS	2.7169551962478e-05	0.0085	2.7e-05	****	T-test
TG(63:0)	value	Y	GS	0.000179696935793812	0.042	0.00018	***	T-test
TG(63:1)	value	Y	GS	8.11221806108453e-05	0.021	8.1e-05	****	T-test
TG(63:10e)	value	Y	GS	0.000690864358939032	0.12	0.00069	***	T-test
TG(63:2)	value	Y	GS	8.13043585471324e-05	0.021	8.1e-05	****	T-test
TG(63:3)	value	Y	GS	8.15081084857639e-05	0.021	8.2e-05	****	T-test
TG(63:4)	value	Y	GS	0.000241188203205791	0.051	0.00024	***	T-test
TG(63:5)	value	Y	GS	0.00161890167979426	0.23	0.00162	**	T-test
TG(63:7e)	value	Y	GS	2.73098317180578e-05	0.0085	2.7e-05	****	T-test
TG(64:0)	value	Y	GS	0.00776473090266026	0.57	0.00776	**	T-test
TG(64:1)	value	Y	GS	6.48631063399933e-05	0.018	6.5e-05	****	T-test
TG(64:2)	value	Y	GS	9.62622184626403e-05	0.024	9.6e-05	****	T-test
TG(64:3)	value	Y	GS	0.0485691350873695	0.77	0.04857	*	T-test
TG(64:4)	value	Y	GS	0.00380837754337033	0.42	0.00381	**	T-test
TG(64:5)	value	Y	GS	0.000255436890365337	0.054	0.00026	***	T-test
TG(64:6)	value	Y	GS	0.00310567309000582	0.36	0.00311	**	T-test
TG(65:0)	value	Y	GS	7.68216354142452e-06	0.0027	7.7e-06	****	T-test
TG(65:1)	value	Y	GS	0.000745307158148526	0.13	0.00075	***	T-test
TG(65:2)	value	Y	GS	0.000183740743049039	0.042	0.00018	***	T-test
TG(65:3)	value	Y	GS	0.000298606368067352	0.061	0.0003	***	T-test
TG(65:4)	value	Y	GS	0.000152098150977889	0.037	0.00015	***	T-test
TG(65:5)	value	Y	GS	3.46695833405988e-05	0.01	3.5e-05	****	T-test
TG(66:0)	value	Y	GS	0.0140706829576318	0.69	0.01407	*	T-test
TG(66:1)	value	Y	GS	1.23887906394329e-05	0.0042	1.2e-05	****	T-test
TG(66:2)	value	Y	GS	2.96411626910462e-05	0.0091	3.0e-05	****	T-test
TG(66:3)	value	Y	GS	0.0271791927052726	0.77	0.02718	*	T-test
TG(66:4)	value	Y	GS	9.92085075980039e-06	0.0034	9.9e-06	****	T-test
TG(66:5)	value	Y	GS	0.00563769433199413	0.49	0.00564	**	T-test
TG(66:5e)	value	Y	GS	0.0041190631907353	0.43	0.00412	**	T-test
TG(66:6)	value	Y	GS	0.00720595989533435	0.57	0.00721	**	T-test
TG(67:0)	value	Y	GS	0.000103018476763573	0.026	0.0001	***	T-test
TG(67:1)	value	Y	GS	3.34901856632862e-05	0.01	3.3e-05	****	T-test
TG(67:2)	value	Y	GS	9.8253001079851e-05	0.025	9.8e-05	****	T-test
TG(67:3)	value	Y	GS	0.00121036439889012	0.19	0.00121	**	T-test
TG(67:5)	value	Y	GS	7.01003739348556e-05	0.019	7.0e-05	****	T-test
TG(68:1)	value	Y	GS	3.12752224619546e-05	0.0095	3.1e-05	****	T-test
TG(68:2)	value	Y	GS	8.78793102016051e-05	0.022	8.8e-05	****	T-test
TG(68:3)	value	Y	GS	0.0409661100271818	0.77	0.04097	*	T-test
TG(68:4)	value	Y	GS	4.15594268903889e-05	0.012	4.2e-05	****	T-test
TG(68:5)	value	Y	GS	7.62240555578642e-05	0.02	7.6e-05	****	T-test
TG(69:0)	value	Y	GS	0.0204056704166896	0.77	0.02041	*	T-test
TG(70:1)	value	Y	GS	0.000147619115706123	0.036	0.00015	***	T-test
TG(70:2)	value	Y	GS	0.00168211169130851	0.23	0.00168	**	T-test
TG(70:3)	value	Y	GS	0.0166831343985216	0.71	0.01668	*	T-test
TG(71:3)	value	Y	GS	0.0398365800451044	0.77	0.03984	*	T-test

## Sheet: Hex1Cer
mo	.y.	group1	group2	p	p.adj	p.format	p.signif	method		Number
Hex1Cer(d30:2)	value	Y	GS	0.0148733116144843	0.28	0.01487	*	T-test		68
Hex1Cer(d31:2)	value	Y	GS	0.00120134819201035	0.052	0.0012	**	T-test
Hex1Cer(d32:1)	value	Y	GS	0.000153157221213722	0.0084	0.00015	***	T-test
Hex1Cer(d33:0)	value	Y	GS	0.0410487982935876	0.37	0.04105	*	T-test
Hex1Cer(d33:1)	value	Y	GS	0.000803865976685978	0.039	0.0008	***	T-test
Hex1Cer(d34:1)	value	Y	GS	0.000810393670458955	0.039	0.00081	***	T-test
Hex1Cer(d34:3)	value	Y	GS	0.00120041140393203	0.052	0.0012	**	T-test
Hex1Cer(d35:1)	value	Y	GS	0.000726727901832552	0.036	0.00073	***	T-test
Hex1Cer(d35:2)	value	Y	GS	0.00425707383586638	0.13	0.00426	**	T-test
Hex1Cer(d36:5)	value	Y	GS	0.00237836296035861	0.086	0.00238	**	T-test
Hex1Cer(d37:2)	value	Y	GS	0.0435588363752753	0.37	0.04356	*	T-test
Hex1Cer(d38:0)	value	Y	GS	0.0226663397880924	0.3	0.02267	*	T-test
Hex1Cer(d38:1)	value	Y	GS	0.00457122389602015	0.13	0.00457	**	T-test
Hex1Cer(d38:5)	value	Y	GS	3.43720671685922e-05	0.0021	3.4e-05	****	T-test
Hex1Cer(d39:0)	value	Y	GS	0.00182455204983353	0.069	0.00182	**	T-test
Hex1Cer(d40:0)	value	Y	GS	8.73672570519305e-06	0.00056	8.7e-06	****	T-test
Hex1Cer(d40:1)	value	Y	GS	0.152777864435437	0.37	0.15278	ns	T-test
Hex1Cer(d40:2)	value	Y	GS	0.00219897502432176	0.081	0.0022	**	T-test
Hex1Cer(d40:3)	value	Y	GS	0.0335422925871735	0.37	0.03354	*	T-test
Hex1Cer(d41:0)	value	Y	GS	0.0001065295556489	0.0061	0.00011	***	T-test
Hex1Cer(d41:1)	value	Y	GS	0.0114028790852904	0.26	0.0114	*	T-test
Hex1Cer(d41:4)	value	Y	GS	5.4355519198377e-05	0.0033	5.4e-05	****	T-test
Hex1Cer(d42:0)	value	Y	GS	1.29335034989655e-06	8.7e-05	1.3e-06	****	T-test
Hex1Cer(d42:1)	value	Y	GS	0.0338665047311167	0.37	0.03387	*	T-test
Hex1Cer(d42:3)	value	Y	GS	3.07083030387189e-05	0.0019	3.1e-05	****	T-test
Hex1Cer(d43:0)	value	Y	GS	0.0154037473582763	0.28	0.0154	*	T-test
Hex1Cer(d43:1)	value	Y	GS	0.0038258916290615	0.12	0.00383	**	T-test
Hex1Cer(d43:2)	value	Y	GS	0.0391222444531083	0.37	0.03912	*	T-test
Hex1Cer(d44:1)	value	Y	GS	0.00108772016087262	0.049	0.00109	**	T-test
Hex1Cer(d44:5)	value	Y	GS	0.0043255674334204	0.13	0.00433	**	T-test
Hex1Cer(d46:2)	value	Y	GS	0.0309869766155881	0.37	0.03099	*	T-test
Hex1Cer(d46:4)	value	Y	GS	0.00014066769881781	0.0079	0.00014	***	T-test
Hex1Cer(d46:5)	value	Y	GS	0.000351278885734097	0.018	0.00035	***	T-test
Hex1Cer(d48:6)	value	Y	GS	0.00029334088590293	0.016	0.00029	***	T-test
Hex1Cer(m32:0)	value	Y	GS	0.00602235663455596	0.17	0.00602	**	T-test
Hex1Cer(m37:0)	value	Y	GS	0.000927695734994385	0.043	0.00093	***	T-test
Hex1Cer(m38:0)	value	Y	GS	0.034636869831404	0.37	0.03464	*	T-test
Hex1Cer(m38:1)	value	Y	GS	0.0351523490305327	0.37	0.03515	*	T-test
Hex1Cer(m39:0)	value	Y	GS	1.04779760309764e-06	7.1e-05	1.0e-06	****	T-test
Hex1Cer(m39:1)	value	Y	GS	0.0441082407259086	0.37	0.04411	*	T-test
Hex1Cer(m40:0)	value	Y	GS	7.60234616632684e-06	0.00049	7.6e-06	****	T-test
Hex1Cer(m40:1)	value	Y	GS	0.00255721510555772	0.09	0.00256	**	T-test
Hex1Cer(m40:3)	value	Y	GS	0.0160165488894633	0.28	0.01602	*	T-test
Hex1Cer(m41:0)	value	Y	GS	0.00138445684565473	0.057	0.00138	**	T-test
Hex1Cer(m41:1)	value	Y	GS	0.00802986699191128	0.2	0.00803	**	T-test
Hex1Cer(m41:2)	value	Y	GS	0.00160656155249686	0.063	0.00161	**	T-test
Hex1Cer(m42:1)	value	Y	GS	0.0186569676954162	0.28	0.01866	*	T-test
Hex1Cer(m44:0)	value	Y	GS	0.000105425547638316	0.0061	0.00011	***	T-test
Hex1Cer(t28:1)	value	Y	GS	0.000518080035380581	0.026	0.00052	***	T-test
Hex1Cer(t33:1)	value	Y	GS	2.54713770294876e-05	0.0016	2.5e-05	****	T-test
Hex1Cer(t34:1)	value	Y	GS	0.0212819112769996	0.3	0.02128	*	T-test
Hex1Cer(t34:3)	value	Y	GS	0.0343754200326254	0.37	0.03438	*	T-test
Hex1Cer(t35:1)	value	Y	GS	0.0131721049622832	0.28	0.01317	*	T-test
Hex1Cer(t36:1)	value	Y	GS	0.0391705191613761	0.37	0.03917	*	T-test
Hex1Cer(t36:3)	value	Y	GS	0.01301041652754	0.28	0.01301	*	T-test
Hex1Cer(t37:1)	value	Y	GS	1.5929649158133e-06	0.00011	1.6e-06	****	T-test
Hex1Cer(t38:1)	value	Y	GS	0.000288412841990858	0.016	0.00029	***	T-test
Hex1Cer(t38:2)	value	Y	GS	0.00331394280850628	0.11	0.00331	**	T-test
Hex1Cer(t38:5)	value	Y	GS	0.000754191790516241	0.037	0.00075	***	T-test
Hex1Cer(t40:0)	value	Y	GS	0.00155807310135397	0.062	0.00156	**	T-test
Hex1Cer(t40:3)	value	Y	GS	0.00110114274745406	0.049	0.0011	**	T-test
Hex1Cer(t41:0)	value	Y	GS	8.70730748481527e-05	0.0051	8.7e-05	****	T-test
Hex1Cer(t41:1)	value	Y	GS	0.00599951119457466	0.17	0.006	**	T-test
Hex1Cer(t41:2)	value	Y	GS	0.00692031087151816	0.18	0.00692	**	T-test
Hex1Cer(t42:0)	value	Y	GS	0.0129253774024985	0.28	0.01293	*	T-test
Hex1Cer(t42:1)	value	Y	GS	0.0104734883362011	0.25	0.01047	*	T-test
Hex1Cer(t42:2)	value	Y	GS	0.0139211176903122	0.28	0.01392	*	T-test
Hex1Cer(t45:3)	value	Y	GS	0.00330702450393425	0.11	0.00331	**	T-test

## Sheet: Hex2Cer
mo	.y.	group1	group2	p	p.adj	p.format	p.signif	method		Number
Hex2Cer(d27:1)	value	Y	GS	0.0314134084559013	0.19	0.03141	*	T-test		36
Hex2Cer(d31:3)	value	Y	GS	0.0485879741935757	0.19	0.04859	*	T-test
Hex2Cer(d32:1)	value	Y	GS	0.000985382486053272	0.029	0.00099	***	T-test
Hex2Cer(d32:2)	value	Y	GS	0.00566724843234615	0.096	0.00567	**	T-test
Hex2Cer(d33:1)	value	Y	GS	0.00850437064620555	0.13	0.0085	**	T-test
Hex2Cer(d34:1)	value	Y	GS	0.0379406347966838	0.19	0.03794	*	T-test
Hex2Cer(d34:2)	value	Y	GS	0.0510811311726831	0.19	0.05108	ns	T-test
Hex2Cer(d34:3)	value	Y	GS	0.0157389584148055	0.16	0.01574	*	T-test
Hex2Cer(d35:2)	value	Y	GS	0.00270494385938743	0.06	0.0027	**	T-test
Hex2Cer(d35:3)	value	Y	GS	0.000918245355551141	0.028	0.00092	***	T-test
Hex2Cer(d36:0)	value	Y	GS	0.0052259124632995	0.094	0.00523	**	T-test
Hex2Cer(d37:2)	value	Y	GS	0.000535019971017537	0.017	0.00054	***	T-test
Hex2Cer(d38:1)	value	Y	GS	0.00109124917033175	0.031	0.00109	**	T-test
Hex2Cer(d39:0)	value	Y	GS	0.00825024996105258	0.13	0.00825	**	T-test
Hex2Cer(d39:2)	value	Y	GS	0.0308998036584692	0.19	0.0309	*	T-test
Hex2Cer(d39:3)	value	Y	GS	0.00150055846374231	0.041	0.0015	**	T-test
Hex2Cer(d40:0)	value	Y	GS	0.015564191901151	0.16	0.01556	*	T-test
Hex2Cer(d40:2)	value	Y	GS	0.000521315836420639	0.017	0.00052	***	T-test
Hex2Cer(d40:3)	value	Y	GS	0.00334203449155251	0.067	0.00334	**	T-test
Hex2Cer(d41:0)	value	Y	GS	8.88110954388931e-05	0.0029	8.9e-05	****	T-test
Hex2Cer(d42:0)	value	Y	GS	0.0037896485918191	0.072	0.00379	**	T-test
Hex2Cer(d43:0)	value	Y	GS	0.00181543913311119	0.044	0.00182	**	T-test
Hex2Cer(d44:1)	value	Y	GS	0.0130869232170002	0.16	0.01309	*	T-test
Hex2Cer(m32:0)	value	Y	GS	0.0171530663441684	0.16	0.01715	*	T-test
Hex2Cer(m35:4)	value	Y	GS	3.73680555005219e-06	0.00013	3.7e-06	****	T-test
Hex2Cer(m36:2)	value	Y	GS	0.0139666748785564	0.16	0.01397	*	T-test
Hex2Cer(m37:2)	value	Y	GS	2.97007223113785e-05	0.001	3.0e-05	****	T-test
Hex2Cer(m38:2)	value	Y	GS	0.00782228312283085	0.13	0.00782	**	T-test
Hex2Cer(m39:0)	value	Y	GS	0.00798680067413291	0.13	0.00799	**	T-test
Hex2Cer(m40:0)	value	Y	GS	0.0139557476149977	0.16	0.01396	*	T-test
Hex2Cer(m40:2)	value	Y	GS	0.00164046821516535	0.043	0.00164	**	T-test
Hex2Cer(m40:3)	value	Y	GS	0.00302013838728813	0.063	0.00302	**	T-test
Hex2Cer(m41:0)	value	Y	GS	8.31578961996058e-05	0.0028	8.3e-05	****	T-test
Hex2Cer(m43:0)	value	Y	GS	0.0017437016505842	0.044	0.00174	**	T-test
Hex2Cer(m44:0)	value	Y	GS	0.0408194372349761	0.19	0.04082	*	T-test
Hex2Cer(t41:0)	value	Y	GS	0.00231202443153917	0.053	0.00231	**	T-test

## Sheet: Cer
mo	.y.	group1	group2	p	p.adj	p.format	p.signif	method		Number
Cer(d30:0)	value	Y	GS	0.0278530720333615	0.15	0.02785	*	T-test		86
Cer(d32:0)	value	Y	GS	0.00128014781663516	0.037	0.00128	**	T-test
Cer(d33:0)	value	Y	GS	1.16851726845283e-05	0.00096	1.2e-05	****	T-test
Cer(d33:1)	value	Y	GS	0.0014619600636687	0.037	0.00146	**	T-test
Cer(d34:0)	value	Y	GS	0.000412264451984284	0.021	0.00041	***	T-test
Cer(d34:1)	value	Y	GS	0.000649360178541499	0.027	0.00065	***	T-test
Cer(d34:2)	value	Y	GS	0.0118087558110407	0.15	0.01181	*	T-test
Cer(d35:0)	value	Y	GS	0.000333185642451413	0.019	0.00033	***	T-test
Cer(d35:1)	value	Y	GS	0.000509075012722223	0.024	0.00051	***	T-test
Cer(d37:0)	value	Y	GS	0.00146392604698138	0.037	0.00146	**	T-test
Cer(d37:1)	value	Y	GS	0.00364038906423521	0.066	0.00364	**	T-test
Cer(d37:2)	value	Y	GS	0.00115351147587014	0.037	0.00115	**	T-test
Cer(d38:0)	value	Y	GS	1.7609080815583e-05	0.0014	1.8e-05	****	T-test
Cer(d38:1)	value	Y	GS	0.0140279468585766	0.15	0.01403	*	T-test
Cer(d39:0)	value	Y	GS	0.000537720601558608	0.025	0.00054	***	T-test
Cer(d39:1)	value	Y	GS	0.000557708218046518	0.025	0.00056	***	T-test
Cer(d40:0)	value	Y	GS	1.51065165826244e-05	0.0012	1.5e-05	****	T-test
Cer(d40:1)	value	Y	GS	0.000292158196297568	0.017	0.00029	***	T-test
Cer(d41:0)	value	Y	GS	0.000848193970248955	0.031	0.00085	***	T-test
Cer(d41:1)	value	Y	GS	0.000346243411688279	0.019	0.00035	***	T-test
Cer(d41:2)	value	Y	GS	0.000121286285294325	0.008	0.00012	***	T-test
Cer(d41:5)	value	Y	GS	0.00112264407970163	0.037	0.00112	**	T-test
Cer(d42:0)	value	Y	GS	4.11090031028487e-06	0.00035	4.1e-06	****	T-test
Cer(d42:1)	value	Y	GS	0.000155918038139733	0.01	0.00016	***	T-test
Cer(d42:2)	value	Y	GS	0.00254963976335772	0.051	0.00255	**	T-test
Cer(d43:0)	value	Y	GS	5.05719262646298e-05	0.0035	5.1e-05	****	T-test
Cer(d43:1)	value	Y	GS	1.45236787399402e-05	0.0012	1.5e-05	****	T-test
Cer(d43:2)	value	Y	GS	0.000170053571959081	0.011	0.00017	***	T-test
Cer(d44:0)	value	Y	GS	1.00338846078729e-05	0.00083	1.0e-05	****	T-test
Cer(d44:1)	value	Y	GS	0.00061129163266799	0.027	0.00061	***	T-test
Cer(d44:2)	value	Y	GS	0.00019131865951703	0.012	0.00019	***	T-test
Cer(d45:0)	value	Y	GS	4.01348936538456e-05	0.0029	4.0e-05	****	T-test
Cer(d45:1)	value	Y	GS	0.00219986881535438	0.046	0.0022	**	T-test
Cer(d46:0)	value	Y	GS	0.000271475788053806	0.016	0.00027	***	T-test
Cer(d46:1)	value	Y	GS	0.000200298184547937	0.012	0.0002	***	T-test
Cer(d47:0)	value	Y	GS	0.0171832470444706	0.15	0.01718	*	T-test
Cer(d48:0)	value	Y	GS	0.0155168523684382	0.15	0.01552	*	T-test
Cer(d48:1)	value	Y	GS	0.0129542639765711	0.15	0.01295	*	T-test
Cer(m32:0)	value	Y	GS	0.00138825198363133	0.037	0.00139	**	T-test
Cer(m34:0)	value	Y	GS	0.0482248207101066	0.16	0.04822	*	T-test
Cer(m35:1)	value	Y	GS	0.000924192833907923	0.033	0.00092	***	T-test
Cer(m36:0)	value	Y	GS	0.00143319521565495	0.037	0.00143	**	T-test
Cer(m36:1)	value	Y	GS	0.0256141123099017	0.15	0.02561	*	T-test
Cer(m36:2)	value	Y	GS	0.00121889478605355	0.037	0.00122	**	T-test
Cer(m37:1)	value	Y	GS	0.00456919013851659	0.078	0.00457	**	T-test
Cer(m38:2)	value	Y	GS	0.00097199396558957	0.034	0.00097	***	T-test
Cer(m39:1)	value	Y	GS	9.24510075554225e-06	0.00078	9.2e-06	****	T-test
Cer(m39:2)	value	Y	GS	3.25798086402435e-05	0.0024	3.3e-05	****	T-test
Cer(m40:0)	value	Y	GS	0.044304199282053	0.16	0.0443	*	T-test
Cer(m40:2)	value	Y	GS	0.00699053177282391	0.11	0.00699	**	T-test
Cer(m41:0)	value	Y	GS	3.08531590567282e-05	0.0023	3.1e-05	****	T-test
Cer(m41:2)	value	Y	GS	0.013979708807089	0.15	0.01398	*	T-test
Cer(m41:3)	value	Y	GS	0.0411631986981069	0.16	0.04116	*	T-test
Cer(m42:0)	value	Y	GS	0.000456334454401425	0.022	0.00046	***	T-test
Cer(m42:2)	value	Y	GS	0.00964773496777766	0.14	0.00965	**	T-test
Cer(m42:3)	value	Y	GS	0.0121510178743739	0.15	0.01215	*	T-test
Cer(m44:1)	value	Y	GS	5.54467773308969e-05	0.0038	5.5e-05	****	T-test
Cer(m45:0)	value	Y	GS	2.49037687254982e-07	2.1e-05	2.5e-07	****	T-test
Cer(m45:1)	value	Y	GS	0.00330281288128869	0.063	0.0033	**	T-test
Cer(m46:0)	value	Y	GS	1.25253680463319e-05	0.001	1.3e-05	****	T-test
Cer(m46:1)	value	Y	GS	0.000199790947512477	0.012	0.0002	***	T-test
Cer(m47:0)	value	Y	GS	0.000184531085185407	0.012	0.00018	***	T-test
Cer(m48:0)	value	Y	GS	0.000613502202617774	0.027	0.00061	***	T-test
Cer(m48:1)	value	Y	GS	0.000388306676412927	0.021	0.00039	***	T-test
Cer(t34:1)	value	Y	GS	0.000612897072038419	0.027	0.00061	***	T-test
Cer(t35:0)	value	Y	GS	0.0109644789181897	0.15	0.01096	*	T-test
Cer(t36:1)	value	Y	GS	0.00205900842352064	0.045	0.00206	**	T-test
Cer(t38:0)	value	Y	GS	0.000472518228760708	0.023	0.00047	***	T-test
Cer(t38:1)	value	Y	GS	0.000267879964867294	0.016	0.00027	***	T-test
Cer(t39:0)	value	Y	GS	0.00110133785660724	0.037	0.0011	**	T-test
Cer(t39:1)	value	Y	GS	0.000397562823789803	0.021	0.0004	***	T-test
Cer(t40:0)	value	Y	GS	0.00123900800705069	0.037	0.00124	**	T-test
Cer(t40:1)	value	Y	GS	4.9940840678472e-05	0.0035	5.0e-05	****	T-test
Cer(t41:0)	value	Y	GS	9.36681317139763e-05	0.0064	9.4e-05	****	T-test
Cer(t41:1)	value	Y	GS	0.000650380540988875	0.027	0.00065	***	T-test
Cer(t41:2)	value	Y	GS	1.95275233610943e-05	0.0015	2.0e-05	****	T-test
Cer(t42:0)	value	Y	GS	0.000402427914418687	0.021	0.0004	***	T-test
Cer(t42:1)	value	Y	GS	0.000419144445023353	0.021	0.00042	***	T-test
Cer(t42:2)	value	Y	GS	0.000101404441942779	0.0068	0.0001	***	T-test
Cer(t43:0)	value	Y	GS	1.56784526269523e-05	0.0012	1.6e-05	****	T-test
Cer(t43:1)	value	Y	GS	3.05278591644507e-05	0.0023	3.1e-05	****	T-test
Cer(t44:0)	value	Y	GS	0.00063868939185939	0.027	0.00064	***	T-test
Cer(t44:1)	value	Y	GS	0.000610465566201584	0.027	0.00061	***	T-test
Cer(t45:0)	value	Y	GS	0.0490016644206443	0.16	0.049	*	T-test
Cer(t46:0)	value	Y	GS	0.00116966235181212	0.037	0.00117	**	T-test
Cer(t46:1)	value	Y	GS	0.00127463430211519	0.037	0.00127	**	T-test

## Sheet: CL
mo	.y.	group1	group2	p	p.adj	p.format	p.signif	method		Number
CL(50:2)	value	Y	GS	0.00609119838127304	0.079	0.00609	**	T-test		45
CL(65:11)	value	Y	GS	1.77606596640668e-05	0.00064	1.8e-05	****	T-test
CL(66:8)	value	Y	GS	2.94811990652142e-05	0.001	2.9e-05	****	T-test
CL(67:9)	value	Y	GS	0.0221811975913696	0.16	0.02218	*	T-test
CL(68:3)	value	Y	GS	0.00938600183161488	0.094	0.00939	**	T-test
CL(73:1)	value	Y	GS	0.00780691733031969	0.094	0.00781	**	T-test
CL(74:1)	value	Y	GS	0.000371646436226534	0.011	0.00037	***	T-test
CL(74:6)	value	Y	GS	1.44807301127201e-07	6.2e-06	1.4e-07	****	T-test
CL(75:4)	value	Y	GS	0.000530001631493059	0.015	0.00053	***	T-test
CL(76:1)	value	Y	GS	0.000407216640720836	0.012	0.00041	***	T-test
CL(76:4)	value	Y	GS	5.7965336885311e-05	0.002	5.8e-05	****	T-test
CL(76:6)	value	Y	GS	0.000775082335965947	0.019	0.00078	***	T-test
CL(76:8)	value	Y	GS	0.000755152799141583	0.019	0.00076	***	T-test
CL(77:1)	value	Y	GS	0.00132063732622212	0.026	0.00132	**	T-test
CL(77:4)	value	Y	GS	0.000353479405619959	0.011	0.00035	***	T-test
CL(77:5)	value	Y	GS	0.0432377231918491	0.17	0.04324	*	T-test
CL(77:9)	value	Y	GS	0.00104300069383666	0.024	0.00104	**	T-test
CL(78:11)	value	Y	GS	1.04266600679749e-05	4e-04	1.0e-05	****	T-test
CL(78:12)	value	Y	GS	0.0278771729036043	0.17	0.02788	*	T-test
CL(78:13)	value	Y	GS	3.53429844313423e-06	0.00014	3.5e-06	****	T-test
CL(78:6)	value	Y	GS	1.21537860097836e-07	5.3e-06	1.2e-07	****	T-test
CL(78:8)	value	Y	GS	1.51152651055238e-05	0.00056	1.5e-05	****	T-test
CL(78:9)	value	Y	GS	0.000621255181334781	0.017	0.00062	***	T-test
CL(79:11)	value	Y	GS	8.95964898053813e-07	3.8e-05	9.0e-07	****	T-test
CL(79:6)	value	Y	GS	0.0120428161714219	0.11	0.01204	*	T-test
CL(79:9)	value	Y	GS	0.00783139492852386	0.094	0.00783	**	T-test
CL(80:15)	value	Y	GS	0.000678129659837892	0.018	0.00068	***	T-test
CL(80:6)	value	Y	GS	3.95539649487507e-08	1.8e-06	4.0e-08	****	T-test
CL(80:8)	value	Y	GS	6.78055874721448e-05	0.0022	6.8e-05	****	T-test
CL(81:11)	value	Y	GS	0.0117993504653447	0.11	0.0118	*	T-test
CL(82:11)	value	Y	GS	0.00299835411895884	0.042	0.003	**	T-test
CL(82:12)	value	Y	GS	0.0329071749827141	0.17	0.03291	*	T-test
CL(82:13)	value	Y	GS	3.28180550349386e-06	0.00013	3.3e-06	****	T-test
CL(82:8)	value	Y	GS	9.54508992313799e-07	3.9e-05	9.5e-07	****	T-test
CL(82:9)	value	Y	GS	0.0395503347108228	0.17	0.03955	*	T-test
CL(83:9)	value	Y	GS	0.00230694436230805	0.039	0.00231	**	T-test
CL(84:12)	value	Y	GS	0.00123419373767475	0.026	0.00123	**	T-test
CL(86:12)	value	Y	GS	0.00276470328919475	0.041	0.00276	**	T-test
CL(87:1)	value	Y	GS	0.000135255460786315	0.0043	0.00014	***	T-test
CL(87:5)	value	Y	GS	0.0439191682154593	0.17	0.04392	*	T-test
CL(87:9)	value	Y	GS	0.00209295819138475	0.038	0.00209	**	T-test
CL(89:9)	value	Y	GS	0.00119787233145922	0.026	0.0012	**	T-test
CL(90:12)	value	Y	GS	0.00186637605717354	0.035	0.00187	**	T-test
CL(91:13)	value	Y	GS	0.0447019457856097	0.17	0.0447	*	T-test
CL(91:9)	value	Y	GS	0.00241130335907309	0.039	0.00241	**	T-test

## Sheet: DG
mo	.y.	group1	group2	p	p.adj	p.format	p.signif	method		Number
DG(18:0e)	value	Y	GS	0.0101556936155755	0.32	0.01016	*	T-test		133
DG(18:1e)	value	Y	GS	6.98303394492443e-06	0.00083	7.0e-06	****	T-test
DG(19:3e)	value	Y	GS	0.00237654658682324	0.12	0.00238	**	T-test
DG(20:0e)	value	Y	GS	0.000776669013660009	0.058	0.00078	***	T-test
DG(20:1e)	value	Y	GS	0.00045631826112358	0.038	0.00046	***	T-test
DG(20:2e)	value	Y	GS	0.0196267586693238	0.4	0.01963	*	T-test
DG(20:4e)	value	Y	GS	0.000159555415661256	0.015	0.00016	***	T-test
DG(20:5e)	value	Y	GS	7.94119871278927e-06	0.00094	7.9e-06	****	T-test
DG(21:0e)	value	Y	GS	0.000346361742548522	0.03	0.00035	***	T-test
DG(21:3e)	value	Y	GS	0.0221419600467408	0.4	0.02214	*	T-test
DG(22:0e)	value	Y	GS	0.000864808642599822	0.062	0.00086	***	T-test
DG(22:1e)	value	Y	GS	0.000813275244978078	0.06	0.00081	***	T-test
DG(22:2e)	value	Y	GS	0.0187785495579328	0.4	0.01878	*	T-test
DG(22:3)	value	Y	GS	0.0462731060163912	0.4	0.04627	*	T-test
DG(22:3e)	value	Y	GS	0.000599273797755408	0.046	0.0006	***	T-test
DG(22:4e)	value	Y	GS	0.000455808832311656	0.038	0.00046	***	T-test
DG(22:5e)	value	Y	GS	1.50519844419959e-07	2e-05	1.5e-07	****	T-test
DG(23:0e)	value	Y	GS	0.00630703410009134	0.25	0.00631	**	T-test
DG(23:3e)	value	Y	GS	0.000346360586909772	0.03	0.00035	***	T-test
DG(24:0e)	value	Y	GS	0.0198370965095734	0.4	0.01984	*	T-test
DG(24:1e)	value	Y	GS	0.00193581610491812	0.11	0.00194	**	T-test
DG(24:2e)	value	Y	GS	0.00269019923431346	0.14	0.00269	**	T-test
DG(24:3)	value	Y	GS	0.0177493491202989	0.4	0.01775	*	T-test
DG(24:3e)	value	Y	GS	0.00103609718707381	0.073	0.00104	**	T-test
DG(24:4e)	value	Y	GS	0.000875433081658649	0.062	0.00088	***	T-test
DG(24:5e)	value	Y	GS	8.50924343414333e-05	0.0084	8.5e-05	****	T-test
DG(25:2e)	value	Y	GS	0.0303767843943797	0.4	0.03038	*	T-test
DG(25:3e)	value	Y	GS	0.00338885295729173	0.16	0.00339	**	T-test
DG(26:0)	value	Y	GS	0.024724833181625	0.4	0.02472	*	T-test
DG(26:1e)	value	Y	GS	0.00708126361960761	0.27	0.00708	**	T-test
DG(26:2e)	value	Y	GS	0.0162014780670062	0.4	0.0162	*	T-test
DG(26:3)	value	Y	GS	0.0106744489965067	0.33	0.01067	*	T-test
DG(26:3e)	value	Y	GS	0.0230513902815872	0.4	0.02305	*	T-test
DG(26:4e)	value	Y	GS	0.00501113511115237	0.21	0.00501	**	T-test
DG(26:5)	value	Y	GS	0.0298131541910993	0.4	0.02981	*	T-test
DG(26:5e)	value	Y	GS	0.000595537337506034	0.046	0.0006	***	T-test
DG(26:6)	value	Y	GS	0.000106404902813034	0.01	0.00011	***	T-test
DG(27:0e)	value	Y	GS	0.0237281216817943	0.4	0.02373	*	T-test
DG(27:2e)	value	Y	GS	0.0380410871294787	0.4	0.03804	*	T-test
DG(27:3e)	value	Y	GS	0.00215050405563663	0.12	0.00215	**	T-test
DG(28:0)	value	Y	GS	0.00267291181226225	0.14	0.00267	**	T-test
DG(28:3)	value	Y	GS	0.032118913128788	0.4	0.03212	*	T-test
DG(28:3e)	value	Y	GS	0.0134778730609773	0.36	0.01348	*	T-test
DG(28:5)	value	Y	GS	0.00690380849169677	0.27	0.0069	**	T-test
DG(28:6)	value	Y	GS	0.0139825980192721	0.36	0.01398	*	T-test
DG(28:7)	value	Y	GS	3.14807470550049e-07	4.1e-05	3.1e-07	****	T-test
DG(29:0e)	value	Y	GS	7.44410497666571e-05	0.0075	7.4e-05	****	T-test
DG(29:1e)	value	Y	GS	0.000129440094188767	0.012	0.00013	***	T-test
DG(29:6)	value	Y	GS	3.11464161712295e-05	0.0033	3.1e-05	****	T-test
DG(30:0)	value	Y	GS	0.00226818439832858	0.12	0.00227	**	T-test
DG(30:1)	value	Y	GS	0.0124173904053951	0.36	0.01242	*	T-test
DG(30:2e)	value	Y	GS	0.00151020909488385	0.095	0.00151	**	T-test
DG(30:3)	value	Y	GS	0.00129292431232177	0.085	0.00129	**	T-test
DG(30:4e)	value	Y	GS	0.044161736249155	0.4	0.04416	*	T-test
DG(30:5e)	value	Y	GS	0.02486488901483	0.4	0.02486	*	T-test
DG(30:7)	value	Y	GS	4.16811541445978e-05	0.0043	4.2e-05	****	T-test
DG(31:0e)	value	Y	GS	4.30658337802137e-05	0.0044	4.3e-05	****	T-test
DG(31:1e)	value	Y	GS	0.00107190235607295	0.074	0.00107	**	T-test
DG(31:2e)	value	Y	GS	0.0169572415802571	0.4	0.01696	*	T-test
DG(31:3e)	value	Y	GS	0.00334426515210245	0.16	0.00334	**	T-test		Number
DG(31:4e)	value	Y	GS	0.000166849434640581	0.015	0.00017	***	T-test		45
DG(31:7)	value	Y	GS	0.0079420364824652	0.29	0.00794	**	T-test
DG(31:8)	value	Y	GS	2.30140299156488e-05	0.0026	2.3e-05	****	T-test
DG(31:9)	value	Y	GS	0.0197335919085534	0.4	0.01973	*	T-test
DG(32:0)	value	Y	GS	0.0049420227821798	0.21	0.00494	**	T-test
DG(32:0e)	value	Y	GS	0.0073743400383325	0.27	0.00737	**	T-test
DG(32:1)	value	Y	GS	0.0114019437940216	0.34	0.0114	*	T-test
DG(32:1e)	value	Y	GS	0.00195710894924237	0.11	0.00196	**	T-test
DG(32:2e)	value	Y	GS	0.0427925595183317	0.4	0.04279	*	T-test
DG(32:3)	value	Y	GS	0.00146810098403832	0.094	0.00147	**	T-test
DG(32:4)	value	Y	GS	0.00337300781505837	0.16	0.00337	**	T-test
DG(32:5e)	value	Y	GS	0.00158043348507645	0.098	0.00158	**	T-test
DG(33:0e)	value	Y	GS	0.000117836593171009	0.011	0.00012	***	T-test
DG(33:1e)	value	Y	GS	1.76822031194294e-05	0.002	1.8e-05	****	T-test
DG(33:2e)	value	Y	GS	7.80559197492491e-05	0.0078	7.8e-05	****	T-test
DG(33:3e)	value	Y	GS	0.00139284380795953	0.091	0.00139	**	T-test
DG(33:7)	value	Y	GS	0.000465053895276938	0.038	0.00047	***	T-test
DG(33:8)	value	Y	GS	1.71432287011751e-05	0.002	1.7e-05	****	T-test
DG(33:9)	value	Y	GS	0.00057344368763085	0.045	0.00057	***	T-test
DG(34:0e)	value	Y	GS	1.58248598580803e-05	0.0018	1.6e-05	****	T-test
DG(34:1e)	value	Y	GS	0.000190353397040005	0.017	0.00019	***	T-test
DG(34:2)	value	Y	GS	0.012613356699061	0.36	0.01261	*	T-test
DG(34:2e)	value	Y	GS	0.000425364025279031	0.036	0.00043	***	T-test
DG(34:3)	value	Y	GS	0.00814440922717726	0.29	0.00814	**	T-test
DG(34:3e)	value	Y	GS	1.35694200030129e-07	1.8e-05	1.4e-07	****	T-test
DG(34:4)	value	Y	GS	0.000848898838121223	0.062	0.00085	***	T-test
DG(34:4e)	value	Y	GS	0.00120360032073582	0.082	0.0012	**	T-test
DG(34:5)	value	Y	GS	0.0390701322126033	0.4	0.03907	*	T-test
DG(34:5e)	value	Y	GS	0.00121220878159303	0.082	0.00121	**	T-test
DG(35:0e)	value	Y	GS	3.4771005528481e-05	0.0037	3.5e-05	****	T-test
DG(35:1e)	value	Y	GS	3.48218032006933e-06	0.00044	3.5e-06	****	T-test
DG(35:2e)	value	Y	GS	2.63594690813282e-05	0.0028	2.6e-05	****	T-test
DG(35:4e)	value	Y	GS	0.000138898148322115	0.013	0.00014	***	T-test
DG(36:0e)	value	Y	GS	2.86083056019083e-07	3.7e-05	2.9e-07	****	T-test
DG(36:2e)	value	Y	GS	2.44631319521237e-05	0.0027	2.4e-05	****	T-test
DG(36:3e)	value	Y	GS	0.00161064302208065	0.098	0.00161	**	T-test
DG(36:4)	value	Y	GS	0.00400514992550621	0.18	0.00401	**	T-test
DG(36:4e)	value	Y	GS	0.0284435473687075	0.4	0.02844	*	T-test
DG(36:5)	value	Y	GS	5.71945429560384e-05	0.0058	5.7e-05	****	T-test
DG(36:5e)	value	Y	GS	0.00808255865440939	0.29	0.00808	**	T-test
DG(36:6)	value	Y	GS	0.000160098442432038	0.015	0.00016	***	T-test
DG(36:6e)	value	Y	GS	0.0001378256791984	0.013	0.00014	***	T-test
DG(37:1e)	value	Y	GS	3.14393933385527e-05	0.0033	3.1e-05	****	T-test
DG(37:2e)	value	Y	GS	1.1097079819611e-06	0.00014	1.1e-06	****	T-test
DG(37:3e)	value	Y	GS	2.36248946210552e-05	0.0026	2.4e-05	****	T-test
DG(37:4e)	value	Y	GS	4.09900276489319e-06	5e-04	4.1e-06	****	T-test
DG(37:5e)	value	Y	GS	0.000526167163285763	0.042	0.00053	***	T-test
DG(38:0e)	value	Y	GS	3.99381636466442e-07	5.1e-05	4.0e-07	****	T-test
DG(38:1e)	value	Y	GS	0.0158223881915023	0.4	0.01582	*	T-test
DG(38:2)	value	Y	GS	0.00491346853690124	0.21	0.00491	**	T-test
DG(38:3e)	value	Y	GS	0.00176777747968808	0.11	0.00177	**	T-test
DG(38:5)	value	Y	GS	0.00838517124995451	0.29	0.00839	**	T-test
DG(38:5e)	value	Y	GS	4.94436392764446e-06	0.00059	4.9e-06	****	T-test
DG(38:6)	value	Y	GS	0.0188499695358246	0.4	0.01885	*	T-test
DG(38:6e)	value	Y	GS	0.0313028611357369	0.4	0.0313	*	T-test
DG(38:7e)	value	Y	GS	4.70088874542285e-06	0.00057	4.7e-06	****	T-test
DG(38:8e)	value	Y	GS	0.000313610142249714	0.028	0.00031	***	T-test
DG(39:0e)	value	Y	GS	4.7273440789739e-06	0.00057	4.7e-06	****	T-test
DG(39:1e)	value	Y	GS	0.000518161093915645	0.041	0.00052	***	T-test
DG(39:2e)	value	Y	GS	1.58084991743376e-07	2.1e-05	1.6e-07	****	T-test
DG(39:3e)	value	Y	GS	9.41230589803252e-05	0.0092	9.4e-05	****	T-test
DG(39:4e)	value	Y	GS	1.51459737197423e-05	0.0018	1.5e-05	****	T-test
DG(40:0e)	value	Y	GS	6.78504850493893e-07	8.6e-05	6.8e-07	****	T-test
DG(40:1e)	value	Y	GS	1.13511471107868e-05	0.0013	1.1e-05	****	T-test
DG(40:6e)	value	Y	GS	0.00223798818029701	0.12	0.00224	**	T-test
DG(40:7e)	value	Y	GS	0.00197257616203323	0.11	0.00197	**	T-test
DG(41:3e)	value	Y	GS	3.85248170675361e-06	0.00048	3.9e-06	****	T-test
DG(42:0e)	value	Y	GS	0.00219293212422366	0.12	0.00219	**	T-test
DG(42:1e)	value	Y	GS	0.0271448721631648	0.4	0.02714	*	T-test
DG(42:3e)	value	Y	GS	1.9018147160302e-05	0.0021	1.9e-05	****	T-test
DG(42:5e)	value	Y	GS	0.00307840590366163	0.15	0.00308	**	T-test
DG(42:6e)	value	Y	GS	0.00334708662625696	0.16	0.00335	**	T-test
DG(42:7e)	value	Y	GS	0.000437603815898148	0.037	0.00044	***	T-test

## Sheet: PC
mo	.y.	group1	group2	p	p.adj	p.format	p.signif	method		Number
PC(18:0e)	value	Y	GS	0.0172277284762386	0.17	0.01723	*	T-test		69
PC(28:1e)	value	Y	GS	4.37020646983937e-05	0.0029	4.4e-05	****	T-test
PC(29:1)	value	Y	GS	0.0260229356980526	0.17	0.02602	*	T-test
PC(29:1e)	value	Y	GS	0.00110766045550555	0.05	0.00111	**	T-test
PC(30:2)	value	Y	GS	0.0159676532185822	0.17	0.01597	*	T-test
PC(30:2e)	value	Y	GS	0.0199418976652838	0.17	0.01994	*	T-test
PC(30:3)	value	Y	GS	0.0026965039485318	0.091	0.0027	**	T-test
PC(30:4e)	value	Y	GS	0.0025885292382029	0.091	0.00259	**	T-test
PC(31:0)	value	Y	GS	0.00619961622078886	0.13	0.0062	**	T-test
PC(31:1)	value	Y	GS	0.000492530018404151	0.026	0.00049	***	T-test
PC(32:3)	value	Y	GS	0.000147351746924411	0.0085	0.00015	***	T-test
PC(32:3e)	value	Y	GS	9.05448291485687e-05	0.0056	9.1e-05	****	T-test
PC(32:4e)	value	Y	GS	0.0246127601872348	0.17	0.02461	*	T-test
PC(32:5e)	value	Y	GS	0.063075383531729	0.17	0.06308	ns	T-test
PC(32:6e)	value	Y	GS	0.0013066336465314	0.056	0.00131	**	T-test
PC(33:0)	value	Y	GS	0.00328736923874708	0.1	0.00329	**	T-test
PC(33:1)	value	Y	GS	0.0226008485316588	0.17	0.0226	*	T-test
PC(33:3)	value	Y	GS	0.0164089409528821	0.17	0.01641	*	T-test
PC(33:4)	value	Y	GS	0.000115335838134504	0.0068	0.00012	***	T-test
PC(34:0)	value	Y	GS	0.00243313652936434	0.088	0.00243	**	T-test
PC(34:3)	value	Y	GS	5.01097822189316e-05	0.0032	5.0e-05	****	T-test
PC(34:4)	value	Y	GS	0.00622908166116688	0.13	0.00623	**	T-test
PC(34:6e)	value	Y	GS	0.00881821642720755	0.14	0.00882	**	T-test
PC(35:0)	value	Y	GS	6.74041390510977e-05	0.0042	6.7e-05	****	T-test
PC(35:0e)	value	Y	GS	0.0144342066610754	0.17	0.01443	*	T-test
PC(35:1)	value	Y	GS	0.00334879790376346	0.1	0.00335	**	T-test
PC(35:2)	value	Y	GS	0.00504013860573792	0.13	0.00504	**	T-test
PC(35:3)	value	Y	GS	0.00147346705976656	0.06	0.00147	**	T-test
PC(35:4)	value	Y	GS	0.00623564962946148	0.13	0.00624	**	T-test
PC(35:6)	value	Y	GS	0.00360410910132159	0.1	0.0036	**	T-test
PC(36:0)	value	Y	GS	0.000102229151887945	0.0062	0.0001	***	T-test
PC(36:0e)	value	Y	GS	0.000667505947031035	0.033	0.00067	***	T-test
PC(36:1)	value	Y	GS	0.00432483216599606	0.12	0.00432	**	T-test
PC(36:2)	value	Y	GS	0.0124933637946318	0.17	0.01249	*	T-test
PC(36:3)	value	Y	GS	0.00424701009769219	0.12	0.00425	**	T-test
PC(36:4)	value	Y	GS	0.00011402078417884	0.0068	0.00011	***	T-test
PC(36:5)	value	Y	GS	0.00107173961967391	0.049	0.00107	**	T-test
PC(36:5e)	value	Y	GS	0.00961211964967582	0.14	0.00961	**	T-test
PC(36:6e)	value	Y	GS	0.00209388401281397	0.08	0.00209	**	T-test
PC(37:0)	value	Y	GS	0.00160113904255561	0.062	0.0016	**	T-test
PC(37:0e)	value	Y	GS	0.000586840819222172	0.03	0.00059	***	T-test
PC(37:1)	value	Y	GS	0.000675568916812004	0.033	0.00068	***	T-test
PC(37:2)	value	Y	GS	0.00152601066298218	0.061	0.00153	**	T-test
PC(37:5)	value	Y	GS	0.0373849561536685	0.17	0.03738	*	T-test
PC(38:0)	value	Y	GS	0.000217318664967768	0.012	0.00022	***	T-test
PC(38:0e)	value	Y	GS	6.82386781579987e-06	0.00046	6.8e-06	****	T-test
PC(38:1)	value	Y	GS	0.00104442846009189	0.049	0.00104	**	T-test
PC(38:2)	value	Y	GS	5.59669958338969e-06	0.00039	5.6e-06	****	T-test
PC(38:3)	value	Y	GS	0.00543171790102261	0.13	0.00543	**	T-test
PC(38:4)	value	Y	GS	0.00504549248992683	0.13	0.00505	**	T-test
PC(38:5)	value	Y	GS	0.00135057994769858	0.057	0.00135	**	T-test
PC(38:6)	value	Y	GS	0.00267362581383995	0.091	0.00267	**	T-test
PC(39:0)	value	Y	GS	0.000239672828709132	0.013	0.00024	***	T-test
PC(39:1e)	value	Y	GS	0.00481114819205158	0.13	0.00481	**	T-test
PC(40:0)	value	Y	GS	0.000520722810702018	0.027	0.00052	***	T-test
PC(40:1)	value	Y	GS	0.0124069653762865	0.17	0.01241	*	T-test
PC(40:4)	value	Y	GS	0.000405934207962203	0.022	0.00041	***	T-test
PC(40:5)	value	Y	GS	4.47818252580795e-05	0.0029	4.5e-05	****	T-test
PC(40:6)	value	Y	GS	0.000216094150505476	0.012	0.00022	***	T-test
PC(40:7)	value	Y	GS	0.0124332932371837	0.17	0.01243	*	T-test
PC(40:8)	value	Y	GS	0.00668418346807867	0.13	0.00668	**	T-test
PC(41:0)	value	Y	GS	1.62407453911908e-05	0.0011	1.6e-05	****	T-test
PC(41:1)	value	Y	GS	0.00060756866459543	0.03	0.00061	***	T-test
PC(42:0)	value	Y	GS	0.00112462771474698	0.05	0.00112	**	T-test
PC(42:1)	value	Y	GS	0.00233494170294919	0.086	0.00233	**	T-test
PC(42:10)	value	Y	GS	0.0177016205563387	0.17	0.0177	*	T-test
PC(44:0)	value	Y	GS	0.00609754510902498	0.13	0.0061	**	T-test
PC(44:1)	value	Y	GS	0.00744129924897203	0.13	0.00744	**	T-test
PC(44:2)	value	Y	GS	0.00296019822704636	0.095	0.00296	**	T-test

## Sheet: PE
mo	.y.	group1	group2	p	p.adj	p.format	p.signif	method		Number
PE(18:0e)	value	Y	GS	0.00105388118102261	0.05	0.00105	**	T-test		81
PE(18:0p)	value	Y	GS	0.0413645266214333	0.37	0.04136	*	T-test
PE(31:0)	value	Y	GS	0.0065115381232882	0.19	0.00651	**	T-test
PE(31:0e)	value	Y	GS	0.00043354894880361	0.025	0.00043	***	T-test
PE(31:1)	value	Y	GS	0.030574095038051	0.37	0.03057	*	T-test
PE(31:1e)	value	Y	GS	0.00989624633630335	0.24	0.0099	**	T-test
PE(31:1p)	value	Y	GS	0.00352764684820575	0.12	0.00353	**	T-test
PE(32:0)	value	Y	GS	0.0307019147282437	0.37	0.0307	*	T-test
PE(32:1e)	value	Y	GS	0.0429814188791291	0.37	0.04298	*	T-test
PE(32:2e)	value	Y	GS	8.61239694309116e-05	0.006	8.6e-05	****	T-test
PE(32:3)	value	Y	GS	0.000205704446404502	0.013	0.00021	***	T-test
PE(32:3e)	value	Y	GS	0.000500188652259127	0.028	0.0005	***	T-test
PE(33:0)	value	Y	GS	0.0011830970709821	0.054	0.00118	**	T-test
PE(33:1)	value	Y	GS	0.0020730814261606	0.079	0.00207	**	T-test
PE(33:1p)	value	Y	GS	0.0257741600017342	0.34	0.02577	*	T-test
PE(33:2)	value	Y	GS	0.0145243004936313	0.26	0.01452	*	T-test
PE(33:2e)	value	Y	GS	0.0034524980528378	0.12	0.00345	**	T-test
PE(33:3)	value	Y	GS	0.000334136327405842	0.02	0.00033	***	T-test
PE(33:3e)	value	Y	GS	0.000421207378529132	0.025	0.00042	***	T-test
PE(34:0)	value	Y	GS	0.0204603129802215	0.31	0.02046	*	T-test
PE(34:0e)	value	Y	GS	0.000107793538054694	0.0074	0.00011	***	T-test
PE(34:1)	value	Y	GS	0.0138030804088371	0.26	0.0138	*	T-test
PE(34:2)	value	Y	GS	0.0449743260898879	0.37	0.04497	*	T-test
PE(34:3)	value	Y	GS	1.58561157924151e-05	0.0012	1.6e-05	****	T-test
PE(34:3e)	value	Y	GS	0.0499102255004115	0.37	0.04991	*	T-test
PE(34:3p)	value	Y	GS	0.000259300184173831	0.016	0.00026	***	T-test
PE(34:4)	value	Y	GS	3.1649278923297e-06	0.00026	3.2e-06	****	T-test
PE(34:4e)	value	Y	GS	0.0112244072503169	0.24	0.01122	*	T-test
PE(34:5e)	value	Y	GS	0.000501673570083091	0.028	0.0005	***	T-test
PE(35:0)	value	Y	GS	0.000558588826264619	0.029	0.00056	***	T-test
PE(35:1)	value	Y	GS	0.00957135271232159	0.24	0.00957	**	T-test
PE(35:2)	value	Y	GS	0.0015600115634831	0.064	0.00156	**	T-test
PE(35:2e)	value	Y	GS	0.0214355924328637	0.31	0.02144	*	T-test
PE(35:2p)	value	Y	GS	0.0424689590391682	0.37	0.04247	*	T-test
PE(35:3)	value	Y	GS	0.000197205622414468	0.013	0.0002	***	T-test
PE(35:4)	value	Y	GS	3.18526406853135e-05	0.0024	3.2e-05	****	T-test
PE(36:0)	value	Y	GS	0.000847077478594699	0.042	0.00085	***	T-test
PE(36:1)	value	Y	GS	0.00339553932328172	0.12	0.0034	**	T-test
PE(36:1e)	value	Y	GS	0.018970688544981	0.3	0.01897	*	T-test
PE(36:2)	value	Y	GS	0.00466872360690731	0.14	0.00467	**	T-test
PE(36:2e)	value	Y	GS	0.00726952169509477	0.2	0.00727	**	T-test
PE(36:3)	value	Y	GS	0.00225947925937371	0.084	0.00226	**	T-test
PE(36:3p)	value	Y	GS	0.00145863328093382	0.062	0.00146	**	T-test
PE(36:4)	value	Y	GS	5.89285986969008e-06	0.00047	5.9e-06	****	T-test
PE(36:4e)	value	Y	GS	0.0405254758001872	0.37	0.04053	*	T-test
PE(36:4p)	value	Y	GS	0.0377288196277542	0.37	0.03773	*	T-test
PE(36:5)	value	Y	GS	4.3945141169586e-06	0.00035	4.4e-06	****	T-test
PE(36:6)	value	Y	GS	0.000883802412338016	0.043	0.00088	***	T-test
PE(36:6e)	value	Y	GS	0.00143583699898531	0.062	0.00144	**	T-test
PE(37:1)	value	Y	GS	2.01715552991102e-05	0.0015	2.0e-05	****	T-test
PE(37:2)	value	Y	GS	0.00252986258446553	0.091	0.00253	**	T-test
PE(37:2e)	value	Y	GS	0.00602858048307072	0.18	0.00603	**	T-test
PE(37:3)	value	Y	GS	0.000559107628559706	0.029	0.00056	***	T-test
PE(38:1)	value	Y	GS	0.00050586639602442	0.028	0.00051	***	T-test
PE(38:2)	value	Y	GS	0.00103539203873074	0.05	0.00104	**	T-test
PE(38:3)	value	Y	GS	0.03606239572948	0.37	0.03606	*	T-test
PE(38:4)	value	Y	GS	0.550538198847029	0.55	0.55054	ns	T-test
PE(38:5)	value	Y	GS	0.00139625376797995	0.061	0.0014	**	T-test
PE(38:5e)	value	Y	GS	0.0315719313028018	0.37	0.03157	*	T-test
PE(38:5p)	value	Y	GS	0.00445172030202608	0.14	0.00445	**	T-test
PE(38:6)	value	Y	GS	1.27038112282626e-05	0.00099	1.3e-05	****	T-test
PE(38:6e)	value	Y	GS	0.000553797333225412	0.029	0.00055	***	T-test
PE(38:7)	value	Y	GS	4.84001373289821e-05	0.0034	4.8e-05	****	T-test
PE(38:7e)	value	Y	GS	0.010386760730004	0.24	0.01039	*	T-test
PE(39:0)	value	Y	GS	0.000175986397247718	0.012	0.00018	***	T-test
PE(39:1)	value	Y	GS	0.000173346311841326	0.012	0.00017	***	T-test
PE(39:2)	value	Y	GS	4.01726814140593e-05	0.0029	4.0e-05	****	T-test
PE(40:1)	value	Y	GS	0.00163414447184253	0.065	0.00163	**	T-test
PE(40:2)	value	Y	GS	0.0152546265983727	0.26	0.01525	*	T-test
PE(40:3)	value	Y	GS	0.00902570220328035	0.23	0.00903	**	T-test
PE(40:4)	value	Y	GS	0.00690703717143209	0.19	0.00691	**	T-test
PE(40:5)	value	Y	GS	3.354869242462e-05	0.0024	3.4e-05	****	T-test
PE(40:5p)	value	Y	GS	0.00135559289754238	0.061	0.00136	**	T-test
PE(40:6)	value	Y	GS	1.47654277757031e-05	0.0011	1.5e-05	****	T-test
PE(40:6e)	value	Y	GS	0.000345494167554005	0.021	0.00035	***	T-test
PE(40:7)	value	Y	GS	0.0127725182716183	0.26	0.01277	*	T-test
PE(40:7e)	value	Y	GS	0.0109280501352634	0.24	0.01093	*	T-test
PE(41:1)	value	Y	GS	0.000208557020235721	0.013	0.00021	***	T-test
PE(41:2)	value	Y	GS	0.00190707761926425	0.074	0.00191	**	T-test
PE(42:1)	value	Y	GS	0.000203861844451645	0.013	0.0002	***	T-test
PE(45:2)	value	Y	GS	0.000437874690394568	0.025	0.00044	***	T-test

## Sheet: PI
mo	.y.	group1	group2	p	p.adj	p.format	p.signif	method		Number
PI(28:0)	value	Y	GS	0.0209316868123677	0.12	0.02093	*	T-test		35
PI(30:1)	value	Y	GS	0.0497489059573254	0.12	0.04975	*	T-test
PI(31:0)	value	Y	GS	0.0476733023937961	0.12	0.04767	*	T-test
PI(32:2)	value	Y	GS	0.0314562880541411	0.12	0.03146	*	T-test
PI(33:0)	value	Y	GS	0.00178328221639138	0.029	0.00178	**	T-test
PI(33:1)	value	Y	GS	0.00828540325706931	0.073	0.00829	**	T-test
PI(33:2)	value	Y	GS	0.000593705381594561	0.013	0.00059	***	T-test
PI(34:0)	value	Y	GS	0.00188494963539987	0.029	0.00188	**	T-test
PI(34:1)	value	Y	GS	0.0073611233564927	0.073	0.00736	**	T-test
PI(34:2)	value	Y	GS	0.00711394344824611	0.073	0.00711	**	T-test
PI(34:3)	value	Y	GS	0.000310254237130879	0.0074	0.00031	***	T-test
PI(35:0)	value	Y	GS	0.000103397934635613	0.0031	0.0001	***	T-test
PI(35:1)	value	Y	GS	0.000706869066256736	0.014	0.00071	***	T-test
PI(35:2)	value	Y	GS	0.000232777750327622	0.0058	0.00023	***	T-test
PI(36:0)	value	Y	GS	0.00665200734616606	0.073	0.00665	**	T-test
PI(36:1)	value	Y	GS	0.00131235219039588	0.022	0.00131	**	T-test
PI(36:2)	value	Y	GS	0.00101979807035534	0.019	0.00102	**	T-test
PI(36:3)	value	Y	GS	0.000137021530665741	0.0038	0.00014	***	T-test
PI(36:4)	value	Y	GS	0.000172421885965555	0.0045	0.00017	***	T-test
PI(36:5)	value	Y	GS	0.00120066605545431	0.022	0.0012	**	T-test
PI(37:1)	value	Y	GS	0.00481459935266145	0.063	0.00481	**	T-test
PI(37:2)	value	Y	GS	0.00262016023472791	0.037	0.00262	**	T-test
PI(37:3)	value	Y	GS	2.22876725596038e-06	7.6e-05	2.2e-06	****	T-test
PI(38:1)	value	Y	GS	0.000160614997100908	0.0043	0.00016	***	T-test
PI(38:2)	value	Y	GS	0.0299123245496092	0.12	0.02991	*	T-test
PI(38:4)	value	Y	GS	1.50643152645468e-05	0.00048	1.5e-05	****	T-test
PI(38:5)	value	Y	GS	0.00043095373318448	0.0099	0.00043	***	T-test
PI(38:6)	value	Y	GS	5.02519611672343e-05	0.0016	5.0e-05	****	T-test
PI(39:1)	value	Y	GS	0.00580760022018698	0.07	0.00581	**	T-test
PI(39:3)	value	Y	GS	9.4855833016476e-06	0.00031	9.5e-06	****	T-test
PI(40:1)	value	Y	GS	0.000617781067206415	0.013	0.00062	***	T-test
PI(40:3)	value	Y	GS	0.0201907134686127	0.12	0.02019	*	T-test
PI(40:4)	value	Y	GS	0.0163328748545995	0.11	0.01633	*	T-test
PI(40:5)	value	Y	GS	1.88963636250322e-06	6.6e-05	1.9e-06	****	T-test
PI(40:6)	value	Y	GS	0.00011651274163219	0.0034	0.00012	***	T-test

## Sheet: PS
mo	.y.	group1	group2	p	p.adj	p.format	p.signif	method		Number
PS(26:2e)	value	Y	GS	0.0356028771366898	0.23	0.0356	*	T-test		43
PS(30:0)	value	Y	GS	0.0408684281867136	0.23	0.04087	*	T-test
PS(32:0)	value	Y	GS	0.00177879724303142	0.039	0.00178	**	T-test
PS(34:0)	value	Y	GS	2.75504263365347e-05	0.0011	2.8e-05	****	T-test
PS(34:3)	value	Y	GS	0.000135284252578317	0.0046	0.00014	***	T-test
PS(35:2)	value	Y	GS	0.0231607294715655	0.23	0.02316	*	T-test
PS(35:2e)	value	Y	GS	0.00149365177486011	0.039	0.00149	**	T-test
PS(35:3e)	value	Y	GS	0.00164813403190717	0.039	0.00165	**	T-test
PS(36:1)	value	Y	GS	0.0258777034898642	0.23	0.02588	*	T-test
PS(36:2)	value	Y	GS	0.0190665169767587	0.21	0.01907	*	T-test
PS(36:2e)	value	Y	GS	0.0225284955413542	0.23	0.02253	*	T-test
PS(36:3)	value	Y	GS	0.000109577730267872	0.0038	0.00011	***	T-test
PS(36:3e)	value	Y	GS	0.0241926555223187	0.23	0.02419	*	T-test
PS(36:4)	value	Y	GS	0.000314370606995566	0.0097	0.00031	***	T-test
PS(36:5)	value	Y	GS	0.000300043695475822	0.0096	0.0003	***	T-test
PS(37:1)	value	Y	GS	0.0153597856605046	0.18	0.01536	*	T-test
PS(37:4)	value	Y	GS	0.0133401073058413	0.18	0.01334	*	T-test
PS(38:1)	value	Y	GS	0.00230100325656756	0.048	0.0023	**	T-test
PS(38:3)	value	Y	GS	0.0593232124017637	0.23	0.05932	ns	T-test
PS(38:4)	value	Y	GS	0.038634307492869	0.23	0.03863	*	T-test
PS(38:4e)	value	Y	GS	0.0489726534174714	0.23	0.04897	*	T-test
PS(38:5)	value	Y	GS	0.00151360721960336	0.039	0.00151	**	T-test
PS(38:6)	value	Y	GS	0.000328123872939512	0.0098	0.00033	***	T-test
PS(38:7)	value	Y	GS	0.0002589689027603	0.0085	0.00026	***	T-test
PS(39:1)	value	Y	GS	0.0131244269188724	0.18	0.01312	*	T-test
PS(39:2)	value	Y	GS	0.0241087053933154	0.23	0.02411	*	T-test
PS(39:3)	value	Y	GS	3.49147489061884e-05	0.0013	3.5e-05	****	T-test
PS(39:4)	value	Y	GS	0.00683466550811914	0.12	0.00683	**	T-test
PS(39:5)	value	Y	GS	3.13364196915383e-05	0.0012	3.1e-05	****	T-test
PS(40:1)	value	Y	GS	6.82469326091345e-05	0.0025	6.8e-05	****	T-test
PS(40:3)	value	Y	GS	0.0051163044395172	0.1	0.00512	**	T-test
PS(40:4)	value	Y	GS	0.00760845051473967	0.12	0.00761	**	T-test
PS(40:5)	value	Y	GS	0.00162277396234474	0.039	0.00162	**	T-test
PS(40:6)	value	Y	GS	0.000376891232899648	0.011	0.00038	***	T-test
PS(40:7)	value	Y	GS	1.28436620172119e-05	0.00053	1.3e-05	****	T-test
PS(40:8)	value	Y	GS	0.000439433455827545	0.012	0.00044	***	T-test
PS(41:2)	value	Y	GS	0.00539422690062161	0.1	0.00539	**	T-test
PS(41:3)	value	Y	GS	0.00733998485924267	0.12	0.00734	**	T-test
PS(42:4)	value	Y	GS	5.13656666740109e-05	0.0019	5.1e-05	****	T-test
PS(42:7)	value	Y	GS	0.000337450638274126	0.0098	0.00034	***	T-test
PS(42:8)	value	Y	GS	2.32403149677509e-07	1e-05	2.3e-07	****	T-test
PS(42:8e)	value	Y	GS	0.0101607075684599	0.15	0.01016	*	T-test
PS(42:9)	value	Y	GS	1.59996629998295e-06	6.7e-05	1.6e-06	****	T-test

[truncated: 4 more sheets: SM, LPS、MG、LPI、LPE、LPC、Hex3Cer、ChE, OAHFA、PA、PG、phSM、PIP、PIP2、SPH, StE、WE、ZyE、CerP]
