# Supplementary material for: Absolute quantitative Lipidomics reveals lipid differences in milk fat globules of yak and German Simmental cattle
Source: Food Chem X. 2025 Jun 23;29:102686. doi: 10.1016/j.fochx.2025.102686 (PMC12270805; doi:10.1016/j.fochx.2025.102686)
Supplement: Supplementary file 6 — Supplementary material 6 [file mmc6.xlsx]

## Sheet: 187 SDLs
Lipid name	LipidGroup	Class	FattyAcid	FA1	FA2	FA3	IonFormula	CalMz	RT-(min)	QCRSD	Fold Change(Y/GS）	P-value	VIP
TG(18:0_18:1_20:1)+NH4	TG(56:2)+NH4	TG	(18:0_18:1_20:1)	(18:0)	(18:1)	(20:1)	C59 H114 O6 N1	932.864	16.278	0.133817	244.215	0.0012389	2.04788				Number
TG(18:1_18:3_18:3)+NH4	TG(54:7)+NH4	TG	(18:1_18:3_18:3)	(18:1)	(18:3)	(18:3)	C57 H100 O6 N1	894.755	12.1964	0.0448132	45.9921	1.25118670770318E-06	1.7508			Upregulated saturated fatty acid	26
TG(4:0_6:0_18:3)+NH4	TG(28:3)+NH4	TG	(4:0_6:0_18:3)	(4:0)	(6:0)	(18:3)	C31 H56 O6 N1	538.41	2.98881	0.0679553	37.3258	0.00022198	1.88122			Downregulated saturated fatty acid	2
TG(4:0_6:0_12:0)+NH4	TG(22:0)+NH4	TG	(4:0_6:0_12:0)	(4:0)	(6:0)	(12:0)	C25 H50 O6 N1	460.363	2.78062	0.0488782	36.7965	0.000151735	1.23475			Upregulated fatty acid	179
TG(15:0_18:2_18:3)+NH4	TG(51:5)+NH4	TG	(15:0_18:2_18:3)	(15:0)	(18:2)	(18:3)	C54 H98 O6 N1	856.739	12.4568	0.0380247	32.6233	0.0000003812741083224	1.05607			Downregulated fatty acid	8
TG(6:0_8:0_10:1)+NH4	TG(24:1)+NH4	TG	(6:0_8:0_10:1)	(6:0)	(8:0)	(10:1)	C27 H52 O6 N1	486.379	2.78172	0.023308	28.7191	0.000393511	1.55682			Other upregulated fatty acids besides TG	20
TG(26:0_18:0_18:1)+NH4	TG(62:1)+NH4	TG	(26:0_18:0_18:1)	(26:0)	(18:0)	(18:1)	C65 H128 O6 N1	1018.97	17.0152	0.105654	24.3382	0.000259183	1.3702
TG(4:0_8:0_18:3)+NH4	TG(30:3)+NH4	TG	(4:0_8:0_18:3)	(4:0)	(8:0)	(18:3)	C33 H60 O6 N1	566.442	3.90177	0.0433216	24.1236	0.000713473	2.33669
TG(4:0_18:2_18:3)+NH4	TG(40:5)+NH4	TG	(4:0_18:2_18:3)	(4:0)	(18:2)	(18:3)	C43 H76 O6 N1	702.567	7.52018	0.0423299	22.5726	1.74743e-05	2.85288
TG(25:0_18:0_18:1)+NH4	TG(61:1)+NH4	TG	(25:0_18:0_18:1)	(25:0)	(18:0)	(18:1)	C64 H126 O6 N1	1004.96	16.8827	0.0867545	21.5655	4.64932e-05	1.01471
TG(10:0_18:3_18:3)+NH4	TG(46:6)+NH4	TG	(10:0_18:3_18:3)	(10:0)	(18:3)	(18:3)	C49 H86 O6 N1	784.645	9.56775	0.225374	21.1931	4.17101e-07	1.00347
TG(4:0_17:1_18:3)+NH4	TG(39:4)+NH4	TG	(4:0_17:1_18:3)	(4:0)	(17:1)	(18:3)	C42 H76 O6 N1	690.567	7.86041	0.125085	20.7304	2.41486e-07	1.56061
TG(18:1_18:1_22:4)+NH4	TG(58:6)+NH4	TG	(18:1_18:1_22:4)	(18:1)	(18:1)	(22:4)	C61 H110 O6 N1	952.833	14.6471	0.0317053	20.6768	7.32877e-06	1.73954
TG(18:0_18:1_23:0)+NH4	TG(59:1)+NH4	TG	(18:0_18:1_23:0)	(18:0)	(18:1)	(23:0)	C62 H122 O6 N1	976.927	16.6463	0.0992621	20.1593	3.75334e-05	2.15376
TG(6:0_10:1_10:1)+NH4	TG(26:2)+NH4	TG	(6:0_10:1_10:1)	(6:0)	(10:1)	(10:1)	C29 H54 O6 N1	512.395	2.92216	0.0611339	20.0839	0.000290786	1.52378
TG(18:0_18:1_23:1)+NH4	TG(59:2)+NH4	TG	(18:0_18:1_23:1)	(18:0)	(18:1)	(23:1)	C62 H120 O6 N1	974.911	16.352	0.0928021	19.8845	0.000192005	2.20218
TG(4:0_15:0_18:3)+NH4	TG(37:3)+NH4	TG	(4:0_15:0_18:3)	(4:0)	(15:0)	(18:3)	C40 H74 O6 N1	664.551	7.63324	0.0302862	19.4984	6.1908e-05	2.23189
TG(18:1_18:1_22:5)+NH4	TG(58:7)+NH4	TG	(18:1_18:1_22:5)	(18:1)	(18:1)	(22:5)	C61 H108 O6 N1	950.817	14.0388	0.0483233	18.7984	2.83882e-06	1.60266
TG(18:1_17:1_18:3)+NH4	TG(53:5)+NH4	TG	(18:1_17:1_18:3)	(18:1)	(17:1)	(18:3)	C56 H102 O6 N1	884.77	13.2345	0.0981746	16.5833	8.14917e-06	1.40885
TG(18:1_18:2_18:3)+NH4	TG(54:6)+NH4	TG	(18:1_18:2_18:3)	(18:1)	(18:2)	(18:3)	C57 H102 O6 N1	896.77	12.9924	0.0503565	15.186	1.37202e-05	3.71416
TG(16:0_18:1_23:0)+NH4	TG(57:1)+NH4	TG	(16:0_18:1_23:0)	(16:0)	(18:1)	(23:0)	C60 H118 O6 N1	948.895	16.3425	0.0717727	14.9562	2.80936e-05	2.98641
TG(18:1_18:1_23:1)+NH4	TG(59:3)+NH4	TG	(18:1_18:1_23:1)	(18:1)	(18:1)	(23:1)	C62 H118 O6 N1	972.895	16.0334	0.070684	14.8684	0.000228865	1.47164
TG(26:0_16:0_18:1)+NH4	TG(60:1)+NH4	TG	(26:0_16:0_18:1)	(26:0)	(16:0)	(18:1)	C63 H124 O6 N1	990.942	16.7761	0.0998635	14.7359	0.000177116	2.31733
TG(26:0_18:1_18:1)+NH4	TG(62:2)+NH4	TG	(26:0_18:1_18:1)	(26:0)	(18:1)	(18:1)	C65 H126 O6 N1	1016.96	16.7759	0.1126	14.3394	0.000887012	1.38332
TG(6:0_18:1_18:3)+NH4	TG(42:4)+NH4	TG	(6:0_18:1_18:3)	(6:0)	(18:1)	(18:3)	C45 H82 O6 N1	732.614	9.16615	0.0235492	13.7978	4.4046e-06	3.67207
ZyE(37:6)+NH4	ZyE(37:6)+NH4	ZyE	(37:6)	(37:6)			C64 H108 O2 N1	922.837	13.7246	0.289901	13.6413	0.0170617	2.50892
TG(18:0_17:0_23:0)+NH4	TG(58:0)+NH4	TG	(18:0_17:0_23:0)	(18:0)	(17:0)	(23:0)	C61 H122 O6 N1	964.927	16.3795	0.110944	13.53	2.39444e-05	1.51628
TG(4:0_16:0_22:5)+NH4	TG(42:5)+NH4	TG	(4:0_16:0_22:5)	(4:0)	(16:0)	(22:5)	C45 H80 O6 N1	730.598	8.58216	0.0398466	13.214	0.00153303	1.672
TG(14:0_18:3_18:3)+NH4	TG(50:6)+NH4	TG	(14:0_18:3_18:3)	(14:0)	(18:3)	(18:3)	C53 H94 O6 N1	840.708	11.3587	0.0726075	13.1063	7.67358e-05	1.19466
TG(16:0_18:1_23:1)+NH4	TG(57:2)+NH4	TG	(16:0_18:1_23:1)	(16:0)	(18:1)	(23:1)	C60 H116 O6 N1	946.88	16.0197	0.085402	12.7875	0.000373059	2.68838
TG(16:0_18:3_18:3)+NH4	TG(52:6)+NH4	TG	(16:0_18:3_18:3)	(16:0)	(18:3)	(18:3)	C55 H98 O6 N1	868.739	12.209	0.0894137	12.648	9.42524e-06	2.08634
Cer(d18:1_23:0)+HCOO	Cer(d41:1)+HCOO	Cer	(d18:1_23:0)	(d18:1)	(23:0)		C42 H82 O5 N1	680.62	10.3201	0.00476567	12.3374	0.000368569	1.41073
TG(16:0_14:0_22:5)+NH4	TG(52:5)+NH4	TG	(16:0_14:0_22:5)	(16:0)	(14:0)	(22:5)	C55 H100 O6 N1	870.755	12.9132	0.0484316	12.3319	1.85663e-06	3.55506
TG(18:4_18:0_20:5)+H	TG(56:9)+H	TG	(18:4_18:0_20:5)	(18:4)	(18:0)	(20:5)	C59 H97 O6	901.728	12.9856	0.0374362	11.7708	6.26952e-08	1.08553
TG(4:0_16:0_20:5)+NH4	TG(40:5)+NH4	TG	(4:0_16:0_20:5)	(4:0)	(16:0)	(20:5)	C43 H76 O6 N1	702.567	8.01818	0.0508399	11.6485	4.9295e-05	1.35468
TG(4:0_6:0_16:1)+NH4	TG(26:1)+NH4	TG	(4:0_6:0_16:1)	(4:0)	(6:0)	(16:1)	C29 H56 O6 N1	514.41	3.65906	0.0248025	11.5928	0.00293416	2.68228
TG(6:0_8:0_8:0)+NH4	TG(22:0)+NH4	TG	(6:0_8:0_8:0)	(6:0)	(8:0)	(8:0)	C25 H50 O6 N1	460.363	2.46691	0.0571847	11.5491	0.00673642	1.57611
TG(16:0_18:1_24:0)+NH4	TG(58:1)+NH4	TG	(16:0_18:1_24:0)	(16:0)	(18:1)	(24:0)	C61 H120 O6 N1	962.911	16.5146	0.046218	11.3183	1.65906e-05	3.02202
TG(15:0_18:1_18:3)+NH4	TG(51:4)+NH4	TG	(15:0_18:1_18:3)	(15:0)	(18:1)	(18:3)	C54 H100 O6 N1	858.755	13.1978	0.0610218	11.1872	0.000518895	2.44737
TG(18:1_18:1_20:5)+NH4	TG(56:7)+NH4	TG	(18:1_18:1_20:5)	(18:1)	(18:1)	(20:5)	C59 H104 O6 N1	922.786	13.2288	0.0492249	11.0599	5.65998e-06	1.73772
TG(4:0_18:1_18:3)+NH4	TG(40:4)+NH4	TG	(4:0_18:1_18:3)	(4:0)	(18:1)	(18:3)	C43 H78 O6 N1	704.582	8.34832	0.111332	10.9329	0.000514965	5.76406
TG(4:0_6:0_18:2)+NH4	TG(28:2)+NH4	TG	(4:0_6:0_18:2)	(4:0)	(6:0)	(18:2)	C31 H58 O6 N1	540.426	3.77584	0.0385017	10.875	0.00119812	2.3652
TG(6:0_8:0_18:3)+NH4	TG(32:3)+NH4	TG	(6:0_8:0_18:3)	(6:0)	(8:0)	(18:3)	C35 H64 O6 N1	594.473	5.19116	0.0173734	10.5392	0.00249122	2.48365
TG(18:1_18:2_21:0)+NH4	TG(57:3)+NH4	TG	(18:1_18:2_21:0)	(18:1)	(18:2)	(21:0)	C60 H114 O6 N1	944.864	15.6766	0.0425246	10.3417	0.000235147	1.39405
TG(18:0_18:1_24:1)+NH4	TG(60:2)+NH4	TG	(18:0_18:1_24:1)	(18:0)	(18:1)	(24:1)	C63 H122 O6 N1	988.927	16.5002	0.0913739	10.3239	6.04821e-05	2.02046
TG(16:0_6:0_22:5)+NH4	TG(44:5)+NH4	TG	(16:0_6:0_22:5)	(16:0)	(6:0)	(22:5)	C47 H84 O6 N1	758.629	9.53966	0.0562032	9.95496	6.09025e-05	2.594
TG(19:1_18:0_18:0)+NH4	TG(55:1)+NH4	TG	(19:1_18:0_18:0)	(19:1)	(18:0)	(18:0)	C58 H114 O6 N1	920.864	16.0285	0.0909804	9.66056	3.4505e-05	3.49557
TG(6:0_10:0_18:3)+NH4	TG(34:3)+NH4	TG	(6:0_10:0_18:3)	(6:0)	(10:0)	(18:3)	C37 H68 O6 N1	622.504	6.09354	0.0397672	9.65319	0.00104064	2.75483
TG(4:0_16:1_18:3)+NH4	TG(38:4)+NH4	TG	(4:0_16:1_18:3)	(4:0)	(16:1)	(18:3)	C41 H74 O6 N1	676.551	7.42163	0.0745905	9.54317	0.000248303	2.22099
TG(18:0_18:1_20:0)+NH4	TG(56:1)+NH4	TG	(18:0_18:1_20:0)	(18:0)	(18:1)	(20:0)	C59 H116 O6 N1	934.88	16.1824	0.0389949	9.03795	1.34407e-05	3.97278
TG(17:0_18:1_18:3)+NH4	TG(53:4)+NH4	TG	(17:0_18:1_18:3)	(17:0)	(18:1)	(18:3)	C56 H104 O6 N1	886.786	13.9658	0.0481496	9.00384	2.52721e-06	2.59917
TG(16:0_18:1_24:1)+NH4	TG(58:2)+NH4	TG	(16:0_18:1_24:1)	(16:0)	(18:1)	(24:1)	C61 H118 O6 N1	960.895	16.1853	0.0583492	8.88269	1.59861e-05	2.81146
TG(14:0_17:1_18:3)+NH4	TG(49:4)+NH4	TG	(14:0_17:1_18:3)	(14:0)	(17:1)	(18:3)	C52 H96 O6 N1	830.723	12.3559	0.0665517	8.53486	2.74377e-05	1.05254
SM(d16:0_20:0)+H	SM(d36:0)+H	SM	(d16:0_20:0)	(d16:0)	(20:0)		C41 H86 O6 N2 P1	733.622	9.15955	0.0448937	8.51505	2.8093e-08	1.02613
TG(17:0_6:0_18:3)+NH4	TG(41:3)+NH4	TG	(17:0_6:0_18:3)	(17:0)	(6:0)	(18:3)	C44 H82 O6 N1	720.614	9.4981	0.0327726	8.08843	3.58035e-05	2.3323
TG(16:0_18:1_22:5)+NH4	TG(56:6)+NH4	TG	(16:0_18:1_22:5)	(16:0)	(18:1)	(22:5)	C59 H106 O6 N1	924.801	13.9224	0.0389454	8.04168	1.57172e-05	2.95216
TG(18:0_6:0_20:4)+NH4	TG(44:4)+NH4	TG	(18:0_6:0_20:4)	(18:0)	(6:0)	(20:4)	C47 H86 O6 N1	760.645	10.1722	0.0256049	7.57976	4.01281e-05	2.06671
TG(16:0_10:0_22:5)+NH4	TG(48:5)+NH4	TG	(16:0_10:0_22:5)	(16:0)	(10:0)	(22:5)	C51 H92 O6 N1	814.692	11.333	0.0493306	7.45952	0.000168909	1.93452
TG(15:0_6:0_18:3)+NH4	TG(39:3)+NH4	TG	(15:0_6:0_18:3)	(15:0)	(6:0)	(18:3)	C42 H78 O6 N1	692.582	8.60039	0.0157143	7.29583	4.87691e-06	1.40823
TG(18:0_15:0_18:3)+NH4	TG(51:3)+NH4	TG	(18:0_15:0_18:3)	(18:0)	(15:0)	(18:3)	C54 H102 O6 N1	860.77	13.8651	0.0420849	7.28465	3.00512e-05	4.44198
TG(18:1_18:1_24:1)+NH4	TG(60:3)+NH4	TG	(18:1_18:1_24:1)	(18:1)	(18:1)	(24:1)	C63 H120 O6 N1	986.911	16.1708	0.070754	7.14444	3.47445e-05	1.26744
TG(18:1_18:1_18:3)+NH4	TG(54:5)+NH4	TG	(18:1_18:1_18:3)	(18:1)	(18:1)	(18:3)	C57 H104 O6 N1	898.786	13.6797	0.0306158	7.1236	3.57278e-06	4.27692
TG(6:0_6:0_18:2)+NH4	TG(30:2)+NH4	TG	(6:0_6:0_18:2)	(6:0)	(6:0)	(18:2)	C33 H62 O6 N1	568.457	4.97694	0.0473378	6.95965	0.00198424	2.8795
CerP(d39:1)+NH4	CerP(d39:1)+NH4	CerP	(d39:1)	(d39:1)			C39 H82 O6 N2 P1	705.591	8.344	0.110932	6.69163	3.75196e-08	2.9547
TG(16:0_12:0_22:5)+NH4	TG(50:5)+NH4	TG	(16:0_12:0_22:5)	(16:0)	(12:0)	(22:5)	C53 H96 O6 N1	842.723	12.0315	0.0314705	6.63203	1.12529e-05	1.54437
TG(19:1_18:0_18:1)+NH4	TG(55:2)+NH4	TG	(19:1_18:0_18:1)	(19:1)	(18:0)	(18:1)	C58 H112 O6 N1	918.848	15.6302	0.0163519	6.54583	0.000126236	2.56462
TG(4:0_17:0_18:1)+NH4	TG(39:1)+NH4	TG	(4:0_17:0_18:1)	(4:0)	(17:0)	(18:1)	C42 H82 O6 N1	696.614	10.291	0.355222	6.53006	0.00126013	5.19501
TG(18:1_18:2_22:0)+NH4	TG(58:3)+NH4	TG	(18:1_18:2_22:0)	(18:1)	(18:2)	(22:0)	C61 H116 O6 N1	958.88	15.8405	0.167417	6.50288	0.00431506	1.19815
TG(19:1_6:0_18:2)+NH4	TG(43:3)+NH4	TG	(19:1_6:0_18:2)	(19:1)	(6:0)	(18:2)	C46 H86 O6 N1	748.645	10.4826	0.0176069	6.45668	0.000211542	1.27272
TG(18:0_16:0_21:0)+NH4	TG(55:0)+NH4	TG	(18:0_16:0_21:0)	(18:0)	(16:0)	(21:0)	C58 H116 O6 N1	922.88	16.3568	0.0716288	6.19984	2.73976e-05	1.04488
ZyE(35:6)+NH4	ZyE(35:6)+NH4	ZyE	(35:6)	(35:6)			C62 H104 O2 N1	894.806	13.9183	0.0601526	6.07691	0.00205565	2.51816
TG(4:0_8:0_12:0)+NH4	TG(24:0)+NH4	TG	(4:0_8:0_12:0)	(4:0)	(8:0)	(12:0)	C27 H54 O6 N1	488.395	3.43509	0.0533698	6.02032	0.00526744	3.73003
TG(16:0_18:1_18:3)+NH4	TG(52:4)+NH4	TG	(16:0_18:1_18:3)	(16:0)	(18:1)	(18:3)	C55 H102 O6 N1	872.77	13.6143	0.0244604	6.01696	1.02567e-05	5.55495
TG(6:0_14:0_18:3)+NH4	TG(38:3)+NH4	TG	(6:0_14:0_18:3)	(6:0)	(14:0)	(18:3)	C41 H76 O6 N1	678.567	8.17684	0.0409321	5.82537	3.17388e-05	2.93455
TG(16:0_18:1_22:1)+NH4	TG(56:2)+NH4	TG	(16:0_18:1_22:1)	(16:0)	(18:1)	(22:1)	C59 H114 O6 N1	932.864	15.8103	0.0339005	5.58818	2.02098e-05	2.62763
TG(6:0_12:0_18:3)+NH4	TG(36:3)+NH4	TG	(6:0_12:0_18:3)	(6:0)	(12:0)	(18:3)	C39 H72 O6 N1	650.535	7.2177	0.0405491	5.46906	0.000460275	2.92884
TG(18:0_18:0_18:1)+NH4	TG(54:1)+NH4	TG	(18:0_18:0_18:1)	(18:0)	(18:0)	(18:1)	C57 H112 O6 N1	906.848	15.7709	0.0509349	5.29945	2.52373e-05	5.7379
TG(18:1_14:0_18:3)+NH4	TG(50:4)+NH4	TG	(18:1_14:0_18:3)	(18:1)	(14:0)	(18:3)	C53 H98 O6 N1	844.739	12.7981	0.0446984	5.10481	5.05904e-05	3.72879
TG(4:0_6:0_16:0)+NH4	TG(26:0)+NH4	TG	(4:0_6:0_16:0)	(4:0)	(6:0)	(16:0)	C29 H58 O6 N1	516.426	4.84244	0.056334	5.07345	0.00381363	3.19984
TG(19:1_18:1_18:1)+NH4	TG(55:3)+NH4	TG	(19:1_18:1_18:1)	(19:1)	(18:1)	(18:1)	C58 H110 O6 N1	916.833	15.2262	0.0446137	5.05122	3.91666e-05	1.55608
TG(17:0_10:0_18:3)+NH4	TG(45:3)+NH4	TG	(17:0_10:0_18:3)	(17:0)	(10:0)	(18:3)	C48 H90 O6 N1	776.676	11.3794	0.0554512	4.98052	0.000558105	1.21491
TG(18:1_18:1_18:1)+NH4	TG(54:3)+NH4	TG	(18:1_18:1_18:1)	(18:1)	(18:1)	(18:1)	C57 H108 O6 N1	902.817	14.8569	0.0126986	4.97702	3.92378e-05	4.22696
TG(4:0_8:0_18:1)+NH4	TG(30:1)+NH4	TG	(4:0_8:0_18:1)	(4:0)	(8:0)	(18:1)	C33 H64 O6 N1	570.473	5.86827	0.21847	4.92616	0.000989786	3.91446
TG(4:0_6:0_18:1)+NH4	TG(28:1)+NH4	TG	(4:0_6:0_18:1)	(4:0)	(6:0)	(18:1)	C31 H60 O6 N1	542.442	4.83891	0.136256	4.86224	0.00218797	3.05219
TG(15:0_16:0_18:1)+NH4	TG(49:1)+NH4	TG	(15:0_16:0_18:1)	(15:0)	(16:0)	(18:1)	C52 H102 O6 N1	836.77	14.4544	0.00941207	4.81899	0.0356593	2.6193
TG(16:0_6:0_14:0)+NH4	TG(36:0)+NH4	TG	(16:0_6:0_14:0)	(16:0)	(6:0)	(14:0)	C39 H78 O6 N1	656.582	9.7148	0.216027	4.76851	0.00956535	5.88917
TG(18:0_17:0_18:1)+NH4	TG(53:1)+NH4	TG	(18:0_17:0_18:1)	(18:0)	(17:0)	(18:1)	C56 H110 O6 N1	892.833	15.6222	0.0464469	4.75295	7.78944e-05	4.23148
TG(18:1_18:2_18:2)+NH4	TG(54:5)+NH4	TG	(18:1_18:2_18:2)	(18:1)	(18:2)	(18:2)	C57 H104 O6 N1	898.786	13.9733	0.0569981	4.7011	9.56612e-05	2.35704
TG(15:0_6:0_18:2)+NH4	TG(39:2)+NH4	TG	(15:0_6:0_18:2)	(15:0)	(6:0)	(18:2)	C42 H80 O6 N1	694.598	9.47143	0.0314275	4.5949	6.11264e-05	3.29056
TG(15:0_16:0_18:3)+NH4	TG(49:3)+NH4	TG	(15:0_16:0_18:3)	(15:0)	(16:0)	(18:3)	C52 H98 O6 N1	832.739	13.077	0.035799	4.55055	0.00064299	2.34088
TG(18:0_18:1_18:3)+NH4	TG(54:4)+NH4	TG	(18:0_18:1_18:3)	(18:0)	(18:1)	(18:3)	C57 H106 O6 N1	900.801	14.3563	0.0174225	4.5347	9.93678e-06	4.28415
TG(15:0_8:0_18:1)+NH4	TG(41:1)+NH4	TG	(15:0_8:0_18:1)	(15:0)	(8:0)	(18:1)	C44 H86 O6 N1	724.645	11.2452	0.0318315	4.49898	0.000544301	3.76976
Cer(d18:1_24:0)+HCOO	Cer(d42:1)+HCOO	Cer	(d18:1_24:0)	(d18:1)	(24:0)		C43 H84 O5 N1	694.635	10.712	0.0117094	4.43317	0.000156955	1.3281
TG(6:0_9:0_11:3)+H	TG(26:3)+H	TG	(6:0_9:0_11:3)	(6:0)	(9:0)	(11:3)	C29 H49 O6	493.352	3.41477	0.0413185	4.43066	0.00771682	1.11412
TG(4:0_18:1_19:1)+NH4	TG(41:2)+NH4	TG	(4:0_18:1_19:1)	(4:0)	(18:1)	(19:1)	C44 H84 O6 N1	722.629	10.3588	0.0265574	4.39072	0.000183285	2.56686
TG(4:0_15:0_18:2)+NH4	TG(37:2)+NH4	TG	(4:0_15:0_18:2)	(4:0)	(15:0)	(18:2)	C40 H76 O6 N1	666.567	8.57147	0.130916	4.38459	0.000232301	3.43313
TG(18:0_17:1_18:1)+NH4	TG(53:2)+NH4	TG	(18:0_17:1_18:1)	(18:0)	(17:1)	(18:1)	C56 H108 O6 N1	890.817	15.1384	0.035077	4.3178	0.000421007	3.6329
TG(16:0_6:0_18:1)+NH4	TG(40:1)+NH4	TG	(16:0_6:0_18:1)	(16:0)	(6:0)	(18:1)	C43 H84 O6 N1	710.629	10.7971	0.0129514	4.29246	0.000264158	10.1478
TG(18:0_15:0_18:1)+NH4	TG(51:1)+NH4	TG	(18:0_15:0_18:1)	(18:0)	(15:0)	(18:1)	C54 H106 O6 N1	864.801	15.13	0.0255735	4.27433	0.000179256	4.62964
TG(4:0_6:0_19:1)+NH4	TG(29:1)+NH4	TG	(4:0_6:0_19:1)	(4:0)	(6:0)	(19:1)	C32 H62 O6 N1	556.457	5.43823	0.0202643	4.07214	0.0043181	1.01085
ZyE(36:6)+NH4	ZyE(36:6)+NH4	ZyE	(36:6)	(36:6)			C63 H106 O2 N1	908.822	12.934	0.15701	4.06404	0.00728611	2.72355
TG(4:0_10:0_18:2)+NH4	TG(32:2)+NH4	TG	(4:0_10:0_18:2)	(4:0)	(10:0)	(18:2)	C35 H66 O6 N1	596.488	6.0391	0.070035	4.06064	0.0063639	2.33153
TG(16:0_10:0_20:4)+NH4	TG(46:4)+NH4	TG	(16:0_10:0_20:4)	(16:0)	(10:0)	(20:4)	C49 H90 O6 N1	788.676	11.008	0.0199433	3.92723	0.000844865	1.45455
TG(15:0_18:1_18:1)+NH4	TG(51:2)+NH4	TG	(15:0_18:1_18:1)	(15:0)	(18:1)	(18:1)	C54 H104 O6 N1	862.786	14.5385	0.0265774	3.82194	0.000299468	4.35254
TG(16:0_10:0_14:3)+NH4	TG(40:3)+NH4	TG	(16:0_10:0_14:3)	(16:0)	(10:0)	(14:3)	C43 H80 O6 N1	706.598	9.13798	0.0118538	3.81393	0.000481862	5.86324
TG(6:0_14:0_17:1)+NH4	TG(37:1)+NH4	TG	(6:0_14:0_17:1)	(6:0)	(14:0)	(17:1)	C40 H78 O6 N1	668.582	9.57559	0.0334806	3.78289	0.00093477	3.9338
TG(15:0_10:0_18:2)+NH4	TG(43:2)+NH4	TG	(15:0_10:0_18:2)	(15:0)	(10:0)	(18:2)	C46 H88 O6 N1	750.661	11.2783	0.037111	3.78127	0.00167295	1.80944
TG(15:0_6:0_16:0)+NH4	TG(37:0)+NH4	TG	(15:0_6:0_16:0)	(15:0)	(6:0)	(16:0)	C40 H80 O6 N1	670.598	10.2433	0.000295953	3.74758	0.000704566	3.18438
TG(18:0_18:1_18:1)+NH4	TG(54:2)+NH4	TG	(18:0_18:1_18:1)	(18:0)	(18:1)	(18:1)	C57 H110 O6 N1	904.833	15.3887	0.0477406	3.70554	5.7106e-05	4.36146
TG(18:0_16:0_18:3)+NH4	TG(52:3)+NH4	TG	(18:0_16:0_18:3)	(18:0)	(16:0)	(18:3)	C55 H104 O6 N1	874.786	14.294	0.0154052	3.66579	7.27364e-05	4.78674
TG(16:0_6:0_16:0)+NH4	TG(38:0)+NH4	TG	(16:0_6:0_16:0)	(16:0)	(6:0)	(16:0)	C41 H82 O6 N1	684.614	10.7384	0.0192718	3.64575	0.0124465	4.66474
TG(16:1_14:1_18:2)+NH4	TG(48:4)+NH4	TG	(16:1_14:1_18:2)	(16:1)	(14:1)	(18:2)	C51 H94 O6 N1	816.708	11.9105	0.0338845	3.59963	0.000567817	1.34917
TG(15:0_10:0_18:1)+NH4	TG(43:1)+NH4	TG	(15:0_10:0_18:1)	(15:0)	(10:0)	(18:1)	C46 H90 O6 N1	752.676	12.0758	0.0359018	3.33125	0.00402108	2.31717
ChE(35:6)+NH4	ChE(35:6)+NH4	ChE	(35:6)	(35:6)			C62 H106 O2 N1	896.822	13.2514	0.182786	3.32035	0.00360738	3.21725
TG(8:0_10:0_12:0)+NH4	TG(30:0)+NH4	TG	(8:0_10:0_12:0)	(8:0)	(10:0)	(12:0)	C33 H66 O6 N1	572.488	6.79415	0.0175377	3.29738	0.00767754	4.47692
ChE(33:6)+NH4	ChE(33:6)+NH4	ChE	(33:6)	(33:6)			C60 H102 O2 N1	868.791	13.904	0.0889618	3.27949	0.0282296	1.55466
ZyE(35:5)+NH4	ZyE(35:5)+NH4	ZyE	(35:5)	(35:5)			C62 H106 O2 N1	896.822	13.2543	0.153415	3.27414	0.00339465	3.19016
TG(4:0_16:0_18:2)+NH4	TG(38:2)+NH4	TG	(4:0_16:0_18:2)	(4:0)	(16:0)	(18:2)	C41 H78 O6 N1	680.582	9.067	0.0143204	3.26395	0.000511966	4.54972
TG(4:0_14:1_18:1)+NH4	TG(36:2)+NH4	TG	(4:0_14:1_18:1)	(4:0)	(14:1)	(18:1)	C39 H74 O6 N1	652.551	8.07753	0.0643406	3.22204	0.00219961	3.10035
TG(16:0_16:0_18:3)+NH4	TG(50:3)+NH4	TG	(16:0_16:0_18:3)	(16:0)	(16:0)	(18:3)	C53 H100 O6 N1	846.755	13.5393	0.0253757	3.21576	0.000672367	3.28666
TG(4:0_18:1_18:1)+NH4	TG(40:2)+NH4	TG	(4:0_18:1_18:1)	(4:0)	(18:1)	(18:1)	C43 H82 O6 N1	708.614	10.0384	0.0226574	3.20511	0.000264801	4.08653
TG(16:0_16:0_20:4)+NH4	TG(52:4)+NH4	TG	(16:0_16:0_20:4)	(16:0)	(16:0)	(20:4)	C55 H102 O6 N1	872.77	14.2177	0.0392162	3.17042	0.000572247	1.0175
TG(15:0_16:1_18:1)+NH4	TG(49:2)+NH4	TG	(15:0_16:1_18:1)	(15:0)	(16:1)	(18:1)	C52 H100 O6 N1	834.755	13.8163	0.02962	3.12549	0.00276556	1.98544
TG(18:0_8:0_18:3)+NH4	TG(44:3)+NH4	TG	(18:0_8:0_18:3)	(18:0)	(8:0)	(18:3)	C47 H88 O6 N1	762.661	10.9571	0.0210003	3.12525	0.00252226	1.3738
TG(4:0_12:0_18:2)+NH4	TG(34:2)+NH4	TG	(4:0_12:0_18:2)	(4:0)	(12:0)	(18:2)	C37 H70 O6 N1	624.52	7.04446	0.0328308	3.08221	0.00898733	1.92116
TG(16:0_18:1_18:1)+NH4	TG(52:2)+NH4	TG	(16:0_18:1_18:1)	(16:0)	(18:1)	(18:1)	C55 H106 O6 N1	876.801	14.8483	0.0346473	3.02148	0.000661857	1.71374
ChE(24:7)+NH4	ChE(24:7)+NH4	ChE	(24:7)	(24:7)			C51 H82 O2 N1	740.634	8.281	0.14841	2.94222	0.0334266	2.4409
TG(17:0_10:0_18:1)+NH4	TG(45:1)+NH4	TG	(17:0_10:0_18:1)	(17:0)	(10:0)	(18:1)	C48 H94 O6 N1	780.708	12.9469	0.0546645	2.83924	0.00490021	1.05027
TG(16:0_14:0_18:3)+NH4	TG(48:3)+NH4	TG	(16:0_14:0_18:3)	(16:0)	(14:0)	(18:3)	C51 H96 O6 N1	818.723	12.7556	0.0846005	2.81552	0.00420614	1.4281
TG(18:0_16:0_18:1)+NH4	TG(52:1)+NH4	TG	(18:0_16:0_18:1)	(18:0)	(16:0)	(18:1)	C55 H108 O6 N1	878.817	15.4601	0.0160521	2.72927	0.000424622	1.03153
DG(42:5e)+H	DG(42:5e)+H	DG	(42:5e)	(42:5e)			C45 H81 O4	685.613	10.716	0.0232522	2.70896	0.00307841	1.32679
TG(6:0_10:0_18:1)+NH4	TG(34:1)+NH4	TG	(6:0_10:0_18:1)	(6:0)	(10:0)	(18:1)	C37 H72 O6 N1	626.535	7.88224	0.0173386	2.61618	0.0130632	1.97694
TG(4:0_15:0_16:0)+NH4	TG(35:0)+NH4	TG	(4:0_15:0_16:0)	(4:0)	(15:0)	(16:0)	C38 H76 O6 N1	642.567	9.39707	0.102904	2.59342	0.0429449	1.1165
TG(16:0_8:0_18:1)+NH4	TG(42:1)+NH4	TG	(16:0_8:0_18:1)	(16:0)	(8:0)	(18:1)	C45 H88 O6 N1	738.661	11.6815	0.0132412	2.54269	0.00234186	3.37603
TG(4:0_15:0_18:1)+NH4	TG(37:1)+NH4	TG	(4:0_15:0_18:1)	(4:0)	(15:0)	(18:1)	C40 H78 O6 N1	668.582	9.32102	0.0157019	2.53901	0.006143	1.18221
TG(6:0_14:0_18:1)+NH4	TG(38:1)+NH4	TG	(6:0_14:0_18:1)	(6:0)	(14:0)	(18:1)	C41 H80 O6 N1	682.598	9.91933	0.000496656	2.53256	0.00404669	4.93854
TG(18:0_18:0_18:0)+NH4	TG(54:0)+NH4	TG	(18:0_18:0_18:0)	(18:0)	(18:0)	(18:0)	C57 H114 O6 N1	908.864	16.2186	0.0521163	2.53216	6.46185e-05	1.00361
TG(18:0_10:0_18:3)+NH4	TG(46:3)+NH4	TG	(18:0_10:0_18:3)	(18:0)	(10:0)	(18:3)	C49 H92 O6 N1	790.692	11.8592	0.0648857	2.4625	0.013976	1.47781
TG(18:0_15:0_16:0)+NH4	TG(49:0)+NH4	TG	(18:0_15:0_16:0)	(18:0)	(15:0)	(16:0)	C52 H104 O6 N1	838.786	15.0665	0.00962253	2.40962	0.00254172	1.58335
TG(6:0_8:0_18:1)+NH4	TG(32:1)+NH4	TG	(6:0_8:0_18:1)	(6:0)	(8:0)	(18:1)	C35 H68 O6 N1	598.504	6.88004	0.0975823	2.40614	0.0201665	1.235
TG(16:1_10:0_18:1)+NH4	TG(44:2)+NH4	TG	(16:1_10:0_18:1)	(16:1)	(10:0)	(18:1)	C47 H90 O6 N1	764.676	11.6931	0.0166014	2.36126	0.0122812	3.68267
TG(8:0_8:0_10:0)+Na	TG(26:0)+Na	TG	(8:0_8:0_10:0)	(8:0)	(8:0)	(10:0)	C29 H54 O6 Na1	521.381	4.55156	0.186411	2.29406	0.00756766	1.08877
TG(16:0_16:1_18:1)+NH4	TG(50:2)+NH4	TG	(16:0_16:1_18:1)	(16:0)	(16:1)	(18:1)	C53 H102 O6 N1	848.77	14.2168	0.0338815	2.28382	0.000681261	3.93482
TG(16:0_14:0_18:1)+NH4	TG(48:1)+NH4	TG	(16:0_14:0_18:1)	(16:0)	(14:0)	(18:1)	C51 H100 O6 N1	822.755	14.1499	0.087763	2.27365	0.00608453	4.09567
TG(15:0_10:0_16:0)+NH4	TG(41:0)+NH4	TG	(15:0_10:0_16:0)	(15:0)	(10:0)	(16:0)	C44 H88 O6 N1	726.661	12.069	0.246601	2.27217	0.0342391	1.22607
TG(16:0_6:0_17:0)+NH4	TG(39:0)+NH4	TG	(16:0_6:0_17:0)	(16:0)	(6:0)	(17:0)	C42 H84 O6 N1	698.629	11.1098	0.0218717	2.26969	0.0189049	2.01181
TG(16:0_10:0_18:1)+NH4	TG(44:1)+NH4	TG	(16:0_10:0_18:1)	(16:0)	(10:0)	(18:1)	C47 H92 O6 N1	766.692	12.5443	0.0169209	2.24227	0.00796821	4.83606
TG(6:0_12:0_18:1)+NH4	TG(36:1)+NH4	TG	(6:0_12:0_18:1)	(6:0)	(12:0)	(18:1)	C39 H76 O6 N1	654.567	8.91213	0.00183596	2.20447	0.0206737	5.37803
TG(4:0_10:0_15:0)+NH4	TG(29:0)+NH4	TG	(4:0_10:0_15:0)	(4:0)	(10:0)	(15:0)	C32 H64 O6 N1	558.473	6.27079	0.0276122	2.12581	0.03259	1.52279
PE(18:1_18:2)-H	PE(36:3)-H	PE	(18:1_18:2)	(18:1)	(18:2)		C41 H75 O8 N1 P1	740.524	5.90405	0.0113407	2.10831	0.00224603	1.44129
TG(8:0_10:0_20:5)+H	TG(38:5)+H	TG	(8:0_10:0_20:5)	(8:0)	(10:0)	(20:5)	C41 H69 O6	657.509	8.08091	0.0513219	2.09583	0.00060068	1.23407
TG(10:0_10:0_12:0)+NH4	TG(32:0)+NH4	TG	(10:0_10:0_12:0)	(10:0)	(10:0)	(12:0)	C35 H70 O6 N1	600.52	7.82628	0.0128719	2.08301	0.0219251	5.30981
DG(40:6e)+H	DG(40:6e)+H	DG	(40:6e)	(40:6e)			C43 H75 O4	655.566	8.927	0.0399035	2.04097	0.00223799	1.9865
TG(4:0_14:0_18:4)+H	TG(36:4)+H	TG	(4:0_14:0_18:4)	(4:0)	(14:0)	(18:4)	C39 H67 O6	631.493	7.97081	0.15613	2.03338	0.0183123	1.3009
TG(15:0_14:0_18:1)+NH4	TG(47:1)+NH4	TG	(15:0_14:0_18:1)	(15:0)	(14:0)	(18:1)	C50 H98 O6 N1	808.739	13.7051	0.0283113	1.96752	0.0275746	3.21243
TG(13:0_10:2_14:4)+Na	TG(37:6)+Na	TG	(13:0_10:2_14:4)	(13:0)	(10:2)	(14:4)	C40 H64 O6 Na1	663.46	6.69	0.0799407	1.96303	0.00721028	1.39339
TG(16:0_14:0_14:0)+NH4	TG(44:0)+NH4	TG	(16:0_14:0_14:0)	(16:0)	(14:0)	(14:0)	C47 H94 O6 N1	768.708	13.3794	0.00535438	1.95619	0.026596	4.96924
TG(10:0_10:0_14:0)+NH4	TG(34:0)+NH4	TG	(10:0_10:0_14:0)	(10:0)	(10:0)	(14:0)	C37 H74 O6 N1	628.551	8.78961	0.00477742	1.89009	0.0326653	9.70638
DG(20:2e)+H	DG(20:2e)+H	DG	(20:2e)	(20:2e)			C23 H43 O4	383.316	9.89349	0.0248137	1.88861	0.0201174	1.2117
PS(18:0_18:1)-H	PS(36:1)-H	PS	(18:0_18:1)	(18:0)	(18:1)		C42 H79 O10 N1 P1	788.545	6.42107	0.0823681	1.86175	0.0258777	1.12968
TG(16:0_16:0_18:1)+NH4	TG(50:1)+NH4	TG	(16:0_16:0_18:1)	(16:0)	(16:0)	(18:1)	C53 H104 O6 N1	850.786	14.8537	0.0374368	1.84008	0.0267219	7.38076
TG(18:0_6:0_18:0)+NH4	TG(42:0)+NH4	TG	(18:0_6:0_18:0)	(18:0)	(6:0)	(18:0)	C45 H90 O6 N1	740.676	12.5135	0.0136344	1.83915	0.0458517	6.62994
TG(16:0_12:0_18:1)+NH4	TG(46:1)+NH4	TG	(16:0_12:0_18:1)	(16:0)	(12:0)	(18:1)	C49 H96 O6 N1	794.723	13.3707	0.0277366	1.82739	0.0373433	6.20311
TG(10:0_18:1_18:1)+NH4	TG(46:2)+NH4	TG	(10:0_18:1_18:1)	(10:0)	(18:1)	(18:1)	C49 H94 O6 N1	792.708	12.6376	0.0133178	1.78793	0.0123098	4.94741
TG(15:0_16:0_16:0)+NH4	TG(47:0)+NH4	TG	(15:0_16:0_16:0)	(15:0)	(16:0)	(16:0)	C50 H100 O6 N1	810.755	14.4258	0.011934	1.78681	0.0405539	4.16726
TG(18:1_14:0_20:5)+H	TG(52:6)+H	TG	(18:1_14:0_20:5)	(18:1)	(14:0)	(20:5)	C55 H95 O6	851.712	13.5223	0.0526952	1.7593	0.00209483	1.11406
TG(6:0_10:3_18:1)+H	TG(34:4)+H	TG	(6:0_10:3_18:1)	(6:0)	(10:3)	(18:1)	C37 H63 O6	603.462	6.88083	0.0323897	1.74546	0.0292149	1.04169
DG(26:2e)+H	DG(26:2e)+H	DG	(26:2e)	(26:2e)			C29 H55 O4	467.409	12.5228	0.0337491	1.73194	0.0173851	1.0981
PS(18:0_20:4)-H	PS(38:4)-H	PS	(18:0_20:4)	(18:0)	(20:4)		C44 H77 O10 N1 P1	810.529	6.65712	0.0191409	1.71918	0.0386343	1.26084
TG(18:2_12:1_14:1)+H	TG(44:4)+H	TG	(18:2_12:1_14:1)	(18:2)	(12:1)	(14:1)	C47 H83 O6	743.618	11.593	0.0617276	1.69982	0.00673132	1.71713
DG(38:6e)+H	DG(38:6e)+H	DG	(38:6e)	(38:6e)			C41 H71 O4	627.535	7.91386	0.0343006	1.69746	0.0313029	2.00709
TG(18:1_12:0_18:1)+NH4	TG(48:2)+NH4	TG	(18:1_12:0_18:1)	(18:1)	(12:0)	(18:1)	C51 H98 O6 N1	820.739	13.4726	0.0274342	1.67853	0.0227312	5.80349
PE(18:0_16:0)+Na	PE(34:0)+Na	PE	(18:0_16:0)	(18:0)	(16:0)		C39 H78 O8 N1 P1 Na1	742.536	5.9138	0.0796357	1.66853	0.0249414	1.10481
PS(18:1_18:1)-H	PS(36:2)-H	PS	(18:1_18:1)	(18:1)	(18:1)		C42 H77 O10 N1 P1	786.529	5.57109	0.0162227	1.66567	0.0206926	1.10677
DG(32:0e)+Na	DG(32:0e)+Na	DG	(32:0e)	(32:0e)			C35 H70 O4 Na1	577.517	14.8377	0.0328246	1.6115	0.00737434	1.15186
TG(18:4_12:0_16:0)+H	TG(46:4)+H	TG	(18:4_12:0_16:0)	(18:4)	(12:0)	(16:0)	C49 H87 O6	771.65	12.577	0.046057	1.56358	0.00409194	1.69759
DG(30:0e)+Na	DG(30:0e)+Na	DG	(30:0e)	(30:0e)			C33 H66 O4 Na1	549.485	14.1274	0.0309496	1.49564	0.0141668	1.0643
DG(32:3e)+H	DG(32:3e)+H	DG	(32:3e)	(32:3e)			C35 H65 O4	549.488	14.1251	0.0317764	1.47348	0.0162333	1.07324
TG(18:0_16:0_18:0)+NH4	TG(52:0)+NH4	TG	(18:0_16:0_18:0)	(18:0)	(16:0)	(18:0)	C55 H110 O6 N1	880.833	15.8607	0.0428508	1.44561	0.00667545	3.4303	26
TG(18:0_16:0_16:0)+NH4	TG(50:0)+NH4	TG	(18:0_16:0_16:0)	(18:0)	(16:0)	(16:0)	C53 H106 O6 N1	852.801	15.4213	0.0261352	0.666698	0.03207	7.12307
Hex1Cer(t42:2)+NH4	Hex1Cer(t42:2)+NH4	Hex1Cer	(t42:2)	(t42:2)			C48 H95 O9 N2	843.703	10.4102	0.077106	0.631061	0.0139211	1.01057
Hex1Cer(d21:2_19:0+O)+NH4	Hex1Cer(d40:2+O)+NH4	Hex1Cer	(d21:2_19:0+O)	(d21:2)	(19:0+O)		C46 H91 O9 N2	815.672	10.4261	0.117892	0.617761	0.0114509	1.04058
TG(12:0e_6:0_18:4)+H	TG(36:4e)+H	TG	(12:0e_6:0_18:4)	(12:0e)	(6:0)	(18:4)	C39 H69 O5	617.514	8.452	0.0715153	0.513218	0.0408354	1.4914
TG(20:1e_6:0_6:0)+Na	TG(32:1e)+Na	TG	(20:1e_6:0_6:0)	(20:1e)	(6:0)	(6:0)	C35 H66 O5 Na1	589.48	7.423	0.0443032	0.349356	0.0131103	1.17317
TG(32:3e)+H	TG(32:3e)+H	TG	(32:3e)	(32:3e)			C35 H63 O5	563.467	7.36195	0.0576805	0.26394	0.014634	1.19802
TG(4:0_16:0_23:0)+Na	TG(43:0)+Na	TG	(4:0_16:0_23:0)	(4:0)	(16:0)	(23:0)	C46 H88 O6 Na1	759.647	13.1901	0.448693	0.202024	0.0291893	1.38881
Hex1Cer(d14:2_16:0)+NH4	Hex1Cer(d30:2)+NH4	Hex1Cer	(d14:2_16:0)	(d14:2)	(16:0)		C36 H71 O8 N2	659.52	9.37	0.0319692	0.0325521	0.0148733	3.49181
