# Supplementary material for: Absolute quantitative Lipidomics reveals lipid differences in milk fat globules of yak and German Simmental cattle
Source: Food Chem X. 2025 Jun 23;29:102686. doi: 10.1016/j.fochx.2025.102686 (PMC12270805; doi:10.1016/j.fochx.2025.102686)
Supplement: Supplementary file 8 — Supplementary material 8 [file mmc8.xlsx]

## Sheet: positive
LipidIon1	LipidIon2	Coefficient	LABLE
TG(18:0_16:0_18:3)	TG(15:0_6:0_18:2)	0.999205582629875	positive
ChE(35:6)	ZyE(35:5)	0.99905193829511	positive
TG(18:0_18:1_23:1)	TG(18:0_18:1_23:0)	0.99903458245009	positive
TG(18:0_18:1_23:0)	TG(18:0_17:0_23:0)	0.998743766542439	positive
DG(32:3e)	DG(30:0e)	0.99868870569023	positive
TG(18:0_18:1_23:1)	TG(18:0_17:0_23:0)	0.998618171639678	positive
TG(18:0_17:0_18:1)	TG(15:0_6:0_18:2)	0.998617166615567	positive
TG(19:1_18:0_18:0)	TG(18:0_18:0_18:1)	0.998575638606888	positive
TG(18:1_18:1_18:3)	TG(18:0_18:1_18:3)	0.99856036478429	positive
TG(4:0_18:2_18:3)	TG(4:0_15:0_18:3)	0.998522549859684	positive
TG(18:0_17:0_18:1)	TG(18:0_16:0_18:3)	0.998514395015425	positive
TG(18:1_18:3_18:3)	TG(4:0_17:1_18:3)	0.998428637307845	positive
TG(18:1_18:1_23:1)	TG(18:0_18:1_23:1)	0.998380450390889	positive
TG(16:0_18:1_24:1)	TG(16:0_18:1_18:3)	0.99831984316677	positive
TG(4:0_18:1_19:1)	TG(15:0_6:0_18:2)	0.998301522665587	positive
TG(26:0_18:0_18:1)	TG(25:0_18:0_18:1)	0.99829011308695	positive
TG(18:1_18:1_23:1)	TG(18:1_18:2_21:0)	0.998157323617509	positive
TG(18:0_18:1_18:1)	TG(18:0_16:0_18:3)	0.998156840775224	positive
TG(18:0_18:1_20:0)	TG(19:1_18:0_18:0)	0.998145054127646	positive
TG(18:1_14:0_18:3)	TG(15:0_6:0_18:2)	0.998084486919907	positive
TG(16:0_18:3_18:3)	TG(16:0_14:0_22:5)	0.998049958679707	positive
TG(18:0_17:0_23:0)	TG(16:0_18:3_18:3)	0.998041736018542	positive
TG(6:0_10:0_18:3)	TG(6:0_8:0_18:3)	0.997975421750635	positive
TG(16:0_16:0_18:3)	TG(15:0_10:0_18:2)	0.997966732343004	positive
TG(18:1_17:1_18:3)	TG(14:0_18:3_18:3)	0.997946816449264	positive
TG(18:0_16:0_18:3)	TG(4:0_18:1_19:1)	0.997896328468714	positive
TG(16:0_18:1_18:3)	TG(15:0_6:0_18:2)	0.997885675951287	positive
TG(18:1_12:0_18:1)	TG(10:0_18:1_18:1)	0.997865201066555	positive
TG(16:0_18:1_23:1)	TG(19:1_18:0_18:0)	0.997796852610055	positive
TG(16:0_18:3_18:3)	TG(17:0_6:0_18:3)	0.997766796381942	positive
TG(16:0_18:1_23:1)	TG(18:0_18:0_18:1)	0.9977646981152	positive
TG(18:0_18:1_23:0)	TG(18:1_17:1_18:3)	0.99775679466884	positive
TG(16:0_18:1_24:0)	TG(19:1_18:0_18:0)	0.997756663537834	positive
TG(16:0_18:1_18:3)	TG(18:1_14:0_18:3)	0.997740859325695	positive
TG(15:0_18:2_18:3)	TG(4:0_17:1_18:3)	0.997727341039146	positive
TG(18:1_18:2_21:0)	TG(17:0_6:0_18:3)	0.997724753135947	positive
TG(18:1_18:1_22:5)	TG(18:1_18:1_22:4)	0.997692186608885	positive
TG(6:0_10:0_18:3)	TG(4:0_6:0_18:2)	0.997658797904538	positive
TG(18:0_18:1_18:1)	TG(18:0_17:0_18:1)	0.997626506968085	positive
TG(26:0_16:0_18:1)	TG(18:0_18:1_23:1)	0.997608961456405	positive
TG(18:0_16:0_18:3)	TG(18:1_14:0_18:3)	0.997559050183597	positive
TG(16:0_14:0_22:5)	TG(17:0_6:0_18:3)	0.99753920426373	positive
TG(18:1_18:3_18:3)	TG(15:0_18:2_18:3)	0.997515794057876	positive
TG(4:0_18:1_19:1)	TG(16:0_6:0_18:1)	0.997506497941499	positive
TG(18:0_18:1_24:1)	TG(16:0_18:1_24:1)	0.997340761383115	positive
TG(18:0_17:0_18:1)	TG(4:0_18:1_19:1)	0.997155475471566	positive
TG(18:1_14:0_18:3)	TG(4:0_18:1_19:1)	0.997111929693502	positive
TG(26:0_16:0_18:1)	TG(18:1_18:1_23:1)	0.997099137067109	positive
TG(6:0_6:0_18:2)	TG(4:0_6:0_18:2)	0.997094959087762	positive
TG(16:0_18:1_24:0)	TG(18:0_18:1_20:0)	0.997062385862585	positive
TG(16:0_18:1_24:0)	TG(18:0_17:0_23:0)	0.997060134651182	positive
TG(16:0_18:3_18:3)	TG(4:0_18:2_18:3)	0.99705885662627	positive
TG(18:1_18:2_21:0)	TG(16:0_18:1_23:1)	0.997029470308101	positive
TG(16:0_18:1_24:0)	TG(16:0_6:0_22:5)	0.99702435749779	positive
TG(18:0_17:1_18:1)	TG(18:0_16:0_18:3)	0.997003902638478	positive
TG(18:0_17:0_18:1)	TG(18:1_14:0_18:3)	0.996944849639975	positive
TG(26:0_16:0_18:1)	TG(16:0_18:1_24:0)	0.996906720729985	positive
TG(18:1_18:1_22:5)	TG(18:1_17:1_18:3)	0.996896361664773	positive
TG(18:0_16:0_18:3)	TG(16:0_6:0_18:1)	0.996886474680192	positive
TG(18:0_18:1_23:1)	TG(16:0_18:1_23:0)	0.99686372196755	positive
TG(18:0_17:0_23:0)	TG(16:0_18:1_23:0)	0.996859633594916	positive
TG(15:0_10:0_18:2)	TG(15:0_10:0_18:1)	0.99685217490898	positive
TG(16:0_18:1_18:3)	TG(16:0_12:0_22:5)	0.996824131719594	positive
TG(16:0_16:0_18:3)	TG(4:0_16:0_18:2)	0.996763560662463	positive
TG(26:0_16:0_18:1)	TG(16:0_18:1_23:1)	0.996750093608188	positive
TG(18:0_18:1_23:0)	TG(16:0_18:3_18:3)	0.996742345830046	positive
TG(18:0_17:1_18:1)	TG(15:0_6:0_18:2)	0.996721307272906	positive
TG(26:0_16:0_18:1)	TG(18:0_17:0_23:0)	0.99670006310867	positive
TG(18:0_18:1_23:1)	TG(16:0_18:3_18:3)	0.996625615271083	positive
TG(18:0_17:0_23:0)	TG(16:0_6:0_22:5)	0.996595111575178	positive
TG(18:1_14:0_18:3)	TG(16:0_6:0_18:1)	0.996566889209011	positive
TG(16:0_14:0_22:5)	TG(4:0_18:2_18:3)	0.996559604514813	positive
TG(18:0_18:1_23:0)	TG(16:0_18:1_23:0)	0.99652908346172	positive
TG(26:0_16:0_18:1)	TG(18:1_18:2_21:0)	0.99645708008485	positive
TG(19:1_18:1_18:1)	TG(18:0_15:0_18:3)	0.996452151154798	positive
TG(4:0_8:0_18:3)	TG(4:0_6:0_18:3)	0.996451280761184	positive
TG(18:0_18:1_20:0)	TG(18:0_18:0_18:1)	0.996435843539282	positive
TG(16:0_18:1_24:0)	TG(16:0_18:1_23:0)	0.996426206961136	positive
TG(18:1_18:1_24:1)	TG(18:0_18:1_24:1)	0.996421547358762	positive
TG(16:0_18:1_24:0)	TG(16:0_18:1_23:1)	0.99641814102489	positive
TG(16:0_18:1_24:0)	TG(18:0_18:0_18:1)	0.996390118032958	positive
TG(18:0_18:1_23:1)	TG(18:1_18:2_21:0)	0.996321983671067	positive
TG(18:0_17:0_18:1)	TG(16:0_18:1_18:3)	0.996318203056338	positive
TG(18:0_18:1_18:3)	TG(16:0_18:1_18:3)	0.996309402233449	positive
TG(18:0_18:1_23:1)	TG(16:0_18:1_24:0)	0.996305384390238	positive
TG(18:0_17:0_23:0)	TG(17:0_6:0_18:3)	0.996298662770414	positive
TG(18:0_18:1_18:1)	TG(15:0_6:0_18:2)	0.996297666466989	positive
TG(18:1_18:1_23:1)	TG(18:0_17:0_23:0)	0.996270495074046	positive
TG(18:0_18:1_23:0)	TG(14:0_18:3_18:3)	0.996226382072884	positive
TG(18:1_18:2_21:0)	TG(19:1_6:0_18:2)	0.996209651858212	positive
TG(6:0_8:0_18:3)	TG(4:0_6:0_18:2)	0.996197280799803	positive
TG(16:0_18:1_18:3)	TG(18:0_15:0_18:3)	0.996179191536279	positive
TG(18:1_18:1_23:1)	TG(18:0_18:1_23:0)	0.996157775069174	positive
TG(18:1_18:1_24:1)	TG(16:0_18:1_24:1)	0.996120235878618	positive
TG(15:0_18:1_18:1)	TG(16:0_16:0_18:3)	0.996105629819996	positive
TG(18:0_17:0_18:1)	TG(16:0_6:0_18:1)	0.996082120133978	positive
TG(16:0_6:0_18:1)	TG(6:0_6:0_18:2)	0.996072786850233	positive
TG(18:1_18:1_18:3)	TG(16:0_14:0_22:5)	0.996071798223248	positive
TG(16:0_18:1_18:3)	TG(18:0_16:0_18:3)	0.996067817119861	positive
TG(16:0_6:0_18:1)	TG(15:0_6:0_18:2)	0.996066982764803	positive
TG(15:0_6:0_16:0)	TG(6:0_6:0_18:2)	0.996066610393215	positive
TG(18:0_16:0_18:3)	TG(17:0_10:0_18:3)	0.996030101552434	positive
TG(16:0_10:0_20:4)	TG(18:0_8:0_18:3)	0.996027569058118	positive
TG(16:0_18:1_23:0)	TG(4:0_18:2_18:3)	0.996010762930402	positive
TG(18:0_17:0_23:0)	TG(18:1_17:1_18:3)	0.995962392491907	positive
TG(18:0_18:1_24:1)	TG(17:0_6:0_18:3)	0.99596203458688	positive
TG(26:0_16:0_18:1)	TG(16:0_6:0_22:5)	0.995956001831386	positive
TG(18:0_15:0_18:3)	TG(18:1_14:0_18:3)	0.995949389885736	positive
TG(18:0_18:1_23:1)	TG(18:1_17:1_18:3)	0.995935000100147	positive
TG(18:0_6:0_18:0)	TG(10:0_10:0_14:0)	0.995925881452479	positive
TG(18:1_17:1_18:3)	TG(16:0_18:3_18:3)	0.995913305541119	positive
TG(18:1_18:1_23:1)	TG(16:0_18:1_23:1)	0.995903866633674	positive
TG(6:0_9:0_11:3)	TG(4:0_8:0_12:0)	0.995856296695868	positive
TG(18:1_18:2_18:2)	TG(4:0_18:1_19:1)	0.995847021859315	positive
TG(18:0_18:1_20:0)	TG(17:0_6:0_18:3)	0.995822240399799	positive
TG(26:0_16:0_18:1)	TG(18:0_18:1_23:0)	0.995813541099354	positive
TG(17:0_10:0_18:3)	TG(4:0_18:1_19:1)	0.995810504938634	positive
TG(26:0_18:1_18:1)	TG(26:0_16:0_18:1)	0.995804884286478	positive
TG(16:0_18:1_24:1)	TG(15:0_6:0_18:2)	0.995752917036763	positive
TG(4:0_15:0_18:3)	TG(4:0_6:0_18:3)	0.995752678619916	positive
TG(18:1_17:1_18:3)	TG(15:0_6:0_18:3)	0.995751858997457	positive
TG(16:0_6:0_22:5)	TG(4:0_16:0_20:5)	0.995746879400136	positive
TG(16:0_18:1_24:1)	TG(16:0_18:1_22:1)	0.995741605896449	positive
TG(18:0_18:1_23:1)	TG(14:0_18:3_18:3)	0.995725620761925	positive
TG(18:1_18:3_18:3)	TG(18:1_17:1_18:3)	0.995724908115323	positive
TG(16:0_18:1_23:0)	TG(16:0_18:3_18:3)	0.995687892617335	positive
TG(18:1_18:1_18:3)	TG(16:0_12:0_22:5)	0.995679024554123	positive
TG(18:1_18:2_18:2)	TG(15:0_6:0_18:2)	0.995674636096668	positive
TG(18:0_18:1_24:1)	TG(18:1_18:2_21:0)	0.995664727359651	positive
TG(19:1_6:0_18:2)	TG(17:0_6:0_18:3)	0.995602035382147	positive
TG(16:0_12:0_22:5)	TG(18:1_14:0_18:3)	0.99557981798828	positive
TG(16:0_10:0_20:4)	TG(16:0_6:0_18:1)	0.995579101133765	positive
TG(16:0_18:3_18:3)	TG(4:0_15:0_18:3)	0.995558293575381	positive
TG(18:0_17:0_23:0)	TG(18:1_18:1_20:5)	0.995554859081601	positive
TG(18:1_18:1_18:3)	TG(16:0_18:1_18:3)	0.995528149579883	positive
TG(16:0_18:1_24:1)	TG(18:0_18:0_18:1)	0.995521983938854	positive
TG(26:0_18:1_18:1)	TG(18:1_18:1_23:1)	0.995516287700388	positive
TG(8:0_10:0_20:5)	TG(4:0_16:0_18:2)	0.995495687567162	positive
TG(26:0_18:0_18:1)	TG(18:0_18:1_23:0)	0.99548510040117	positive
TG(18:0_18:1_23:1)	TG(16:0_18:1_23:1)	0.995468382162018	positive
TG(18:0_18:1_24:1)	TG(16:0_18:1_24:0)	0.995464775307907	positive
TG(16:0_18:1_24:0)	TG(17:0_6:0_18:3)	0.995462853754001	positive
TG(16:0_10:0_20:4)	TG(17:0_10:0_18:3)	0.995422861354953	positive
TG(18:1_18:1_20:5)	TG(16:0_18:3_18:3)	0.995420825516082	positive
TG(16:0_18:1_23:0)	TG(4:0_15:0_18:3)	0.995418548183708	positive
TG(18:1_18:3_18:3)	TG(15:0_6:0_18:3)	0.995414144382457	positive
TG(18:0_17:0_23:0)	TG(14:0_18:3_18:3)	0.995400230890935	positive
TG(18:1_18:1_20:5)	TG(16:0_6:0_22:5)	0.995376283695539	positive
TG(16:0_18:1_18:3)	TG(17:0_6:0_18:3)	0.995367259604687	positive
TG(25:0_18:0_18:1)	TG(18:0_18:1_23:0)	0.995359929099878	positive
TG(18:1_18:1_23:1)	TG(17:0_6:0_18:3)	0.995351412912037	positive
TG(16:0_18:1_23:1)	TG(17:0_6:0_18:3)	0.995313486808931	positive
TG(16:0_6:0_18:1)	TG(4:0_6:0_18:2)	0.995297082222233	positive
TG(18:0_18:1_24:1)	TG(18:0_18:0_18:1)	0.995275827654552	positive
TG(6:0_10:0_18:3)	TG(6:0_6:0_18:2)	0.995268543023036	positive
TG(4:0_8:0_18:3)	TG(6:0_10:1_10:1)	0.995244194837027	positive
TG(16:0_18:1_22:5)	TG(16:0_6:0_22:5)	0.9952156096175	positive
TG(18:0_17:0_23:0)	TG(4:0_16:0_20:5)	0.995201278041369	positive
TG(18:0_18:1_24:1)	TG(16:0_18:1_23:1)	0.995185742110994	positive
TG(18:0_17:0_23:0)	TG(4:0_15:0_18:3)	0.995183855451774	positive
TG(18:0_18:1_23:1)	TG(17:0_6:0_18:3)	0.995181804148657	positive
TG(16:0_18:1_24:1)	TG(18:0_18:1_20:0)	0.995146291755476	positive
TG(4:0_16:0_20:5)	TG(6:0_10:1_10:1)	0.995145572546715	positive
TG(14:0_18:3_18:3)	TG(15:0_6:0_18:3)	0.995133031695535	positive
TG(18:0_17:1_18:1)	TG(17:0_10:0_18:3)	0.995123085655261	positive
TG(18:1_18:1_23:1)	TG(16:0_18:3_18:3)	0.995114355784212	positive
TG(16:0_18:1_23:0)	TG(16:0_14:0_22:5)	0.995112269267667	positive
TG(18:0_18:0_18:1)	TG(16:0_18:1_18:3)	0.995093879892208	positive
TG(18:0_18:1_23:0)	TG(18:1_18:1_20:5)	0.995090379651615	positive
TG(26:0_16:0_18:1)	TG(18:1_18:1_20:5)	0.995053032725284	positive
TG(4:0_6:0_18:3)	TG(6:0_10:1_10:1)	0.995049480517881	positive
TG(16:0_8:0_18:1)	TG(4:0_15:0_18:1)	0.995034636669545	positive
TG(18:0_17:0_23:0)	TG(18:1_18:2_21:0)	0.99501655411881	positive
TG(18:0_18:0_18:1)	TG(17:0_6:0_18:3)	0.994993066237262	positive
TG(18:0_18:1_24:1)	TG(18:1_18:1_18:3)	0.994982732971491	positive
TG(18:0_17:1_18:1)	TG(4:0_18:1_19:1)	0.994968336161722	positive
TG(18:0_18:1_18:3)	TG(16:0_12:0_22:5)	0.994963672021043	positive
TG(16:0_18:1_24:1)	TG(18:1_18:1_18:3)	0.99495758010512	positive
TG(18:1_18:1_20:5)	TG(16:0_14:0_22:5)	0.994953892147105	positive
TG(16:0_18:1_23:0)	TG(17:0_6:0_18:3)	0.9949497315748	positive
TG(4:0_15:0_18:1)	TG(4:0_12:0_18:2)	0.994915660571068	positive
TG(18:1_17:1_18:3)	TG(4:0_18:2_18:3)	0.994915078679162	positive
TG(18:1_17:1_18:3)	TG(15:0_18:2_18:3)	0.994900967546623	positive
TG(16:0_18:1_24:1)	TG(19:1_18:0_18:0)	0.99489815715983	positive
TG(18:0_18:1_23:1)	TG(16:0_6:0_22:5)	0.994895412937775	positive
TG(18:0_18:1_24:1)	TG(26:0_16:0_18:1)	0.994892915211145	positive
TG(6:0_18:1_18:3)	TG(4:0_18:2_18:3)	0.994884211111719	positive
TG(18:0_18:1_23:0)	TG(16:0_18:1_24:0)	0.994875875994845	positive
TG(15:0_18:1_18:1)	TG(4:0_18:1_19:1)	0.994870443994449	positive
TG(16:0_12:0_22:5)	TG(17:0_6:0_18:3)	0.994867533484967	positive
TG(16:0_18:1_24:1)	TG(17:0_6:0_18:3)	0.994862571927226	positive
TG(16:0_18:1_24:1)	TG(16:0_12:0_22:5)	0.994862356288401	positive
TG(18:1_18:1_20:5)	TG(16:0_18:1_22:5)	0.994862180215346	positive
TG(18:0_17:1_18:1)	TG(18:0_17:0_18:1)	0.994858771978465	positive
TG(4:0_6:0_18:3)	TG(6:0_8:0_10:1)	0.994829462425459	positive
TG(18:1_18:1_18:3)	TG(17:0_6:0_18:3)	0.994826461013564	positive
TG(18:0_18:1_24:1)	TG(16:0_18:1_18:3)	0.99482354695061	positive
TG(18:0_15:0_18:3)	TG(16:0_12:0_22:5)	0.994809461155693	positive
TG(18:0_18:1_18:1)	TG(18:1_14:0_18:3)	0.994777254614183	positive
TG(18:1_18:2_21:0)	TG(15:0_18:1_18:3)	0.994764584012759	positive
TG(16:0_18:1_24:1)	TG(18:0_18:1_18:3)	0.994741055284616	positive
TG(16:0_16:0_18:3)	TG(16:0_6:0_18:1)	0.994736888014002	positive
TG(16:0_18:1_24:0)	TG(16:0_18:3_18:3)	0.994728302038089	positive
TG(18:0_17:0_23:0)	TG(4:0_18:2_18:3)	0.994703033410945	positive
TG(16:0_18:1_24:1)	TG(18:1_14:0_18:3)	0.994693314038204	positive
TG(18:0_18:1_20:0)	TG(16:0_18:1_18:3)	0.994677784055566	positive
TG(16:0_16:0_18:3)	TG(16:0_10:0_20:4)	0.99467581868058	positive
TG(18:1_18:2_21:0)	TG(16:0_18:3_18:3)	0.994674123060508	positive
TG(16:0_16:0_18:3)	TG(4:0_18:1_19:1)	0.994669416839152	positive
TG(18:0_18:1_18:3)	TG(18:0_18:1_18:1)	0.994647554779172	positive
TG(16:1_10:0_18:1)	TG(16:0_10:0_18:1)	0.994646273764052	positive
TG(15:0_18:1_18:3)	TG(19:1_6:0_18:2)	0.994630954673972	positive
TG(16:0_18:1_23:1)	TG(18:0_18:1_20:0)	0.994621748827182	positive
TG(17:0_10:0_18:3)	TG(15:0_6:0_18:2)	0.994610707077685	positive
TG(16:0_18:1_18:3)	TG(4:0_18:1_19:1)	0.99460574333699	positive
TG(18:1_18:1_24:1)	TG(18:0_18:1_18:3)	0.994593760763312	positive
TG(18:1_18:1_20:5)	TG(18:1_17:1_18:3)	0.994579073343609	positive
TG(18:0_8:0_18:3)	TG(4:0_6:0_19:1)	0.994578114672146	positive
TG(18:0_17:0_23:0)	TG(16:0_14:0_22:5)	0.994569467020726	positive
TG(15:0_18:1_18:1)	TG(16:0_6:0_18:1)	0.994567246673699	positive
TG(16:0_18:1_23:0)	TG(18:0_18:1_20:0)	0.994563426150649	positive
TG(16:0_18:1_24:1)	TG(18:0_15:0_18:3)	0.994506426907155	positive
TG(18:0_18:1_20:0)	TG(16:0_14:0_22:5)	0.994505895258495	positive
TG(16:0_6:0_18:1)	TG(4:0_16:0_18:2)	0.994470781017827	positive
TG(18:1_18:2_18:2)	TG(18:0_17:0_18:1)	0.99446496747196	positive
TG(15:0_18:1_18:3)	TG(17:0_6:0_18:3)	0.99437442226467	positive
TG(26:0_18:0_18:1)	TG(18:0_18:1_23:1)	0.994369071899968	positive
TG(18:0_18:1_18:1)	TG(16:0_18:1_18:3)	0.994331357446013	positive
TG(6:0_12:0_18:3)	TG(6:0_10:0_18:3)	0.994321011021999	positive
TG(17:0_6:0_18:3)	TG(4:0_18:2_18:3)	0.994311402474656	positive
TG(18:1_18:3_18:3)	TG(4:0_18:2_18:3)	0.994311034939185	positive
TG(18:0_18:1_23:0)	TG(18:1_18:1_22:5)	0.994298470047145	positive
TG(16:0_18:1_24:0)	TG(18:1_18:1_20:5)	0.994292419225022	positive
TG(19:1_18:0_18:0)	TG(17:0_6:0_18:3)	0.994292358434311	positive
TG(16:0_16:0_18:3)	TG(8:0_10:0_20:5)	0.994282578466039	positive
TG(18:0_18:1_23:1)	TG(18:1_18:1_20:5)	0.994265637378829	positive
TG(18:1_17:1_18:3)	TG(4:0_15:0_18:3)	0.994263505629836	positive
TG(18:1_18:2_18:2)	TG(16:0_10:0_22:5)	0.994238054217212	positive
TG(16:0_18:1_23:0)	TG(18:1_17:1_18:3)	0.994219303920288	positive
TG(18:0_8:0_18:3)	TG(16:0_8:0_18:1)	0.994205900035426	positive
TG(18:1_18:1_22:5)	TG(14:0_18:3_18:3)	0.994199198356408	positive
TG(16:0_18:1_23:0)	TG(19:1_18:0_18:0)	0.994198910672992	positive
TG(18:0_18:1_23:0)	TG(4:0_18:2_18:3)	0.9941880743348	positive
TG(26:0_16:0_18:1)	TG(19:1_18:0_18:0)	0.994178570877155	positive
TG(16:0_16:0_18:3)	TG(17:0_10:0_18:3)	0.994174458736081	positive
TG(18:0_18:1_18:1)	TG(18:0_17:1_18:1)	0.994163821878223	positive
TG(18:0_18:1_24:1)	TG(18:0_18:1_18:3)	0.994139014957231	positive
TG(18:0_18:1_23:0)	TG(4:0_15:0_18:3)	0.994126373694078	positive
TG(16:0_18:1_24:0)	TG(16:0_18:1_22:5)	0.994121229240426	positive
TG(16:0_18:1_24:0)	TG(18:1_18:2_21:0)	0.994119790083784	positive
TG(18:0_18:0_18:1)	TG(18:0_17:0_18:1)	0.994112358912537	positive
TG(18:0_15:0_18:3)	TG(4:0_18:1_19:1)	0.994110504051486	positive
TG(19:1_18:0_18:0)	TG(16:0_18:1_18:3)	0.994096387587545	positive
TG(17:0_10:0_18:3)	TG(4:0_16:0_18:2)	0.994092463593906	positive
TG(18:1_18:1_22:5)	TG(18:1_18:1_20:5)	0.994090178402364	positive
TG(18:1_17:1_18:3)	TG(16:0_14:0_22:5)	0.994072790645912	positive
TG(16:0_18:1_24:1)	TG(18:0_17:0_18:1)	0.994071215020996	positive
TG(16:0_18:1_24:0)	TG(16:0_14:0_22:5)	0.994066315785134	positive
TG(4:0_18:2_18:3)	TG(4:0_6:0_18:3)	0.994063882588493	positive
TG(16:0_18:3_18:3)	TG(14:0_18:3_18:3)	0.994054989966318	positive
TG(18:0_16:0_18:3)	TG(4:0_16:0_18:2)	0.994037179254472	positive
TG(18:1_18:3_18:3)	TG(4:0_15:0_18:3)	0.994032156217127	positive
TG(18:0_15:0_18:3)	TG(15:0_6:0_18:2)	0.994031711093444	positive
TG(4:0_15:0_18:3)	TG(4:0_8:0_18:3)	0.994028403940611	positive
TG(26:0_16:0_18:1)	TG(18:0_18:0_18:1)	0.994026528498277	positive
TG(16:0_14:0_22:5)	TG(16:0_18:1_18:3)	0.99402299163949	positive
TG(26:0_16:0_18:1)	TG(17:0_6:0_18:3)	0.99400501056652	positive
TG(16:0_18:3_18:3)	TG(4:0_16:0_20:5)	0.994004557571754	positive
TG(16:0_10:0_20:4)	TG(4:0_18:1_19:1)	0.993988583293932	positive
TG(18:1_18:2_18:2)	TG(18:0_16:0_18:3)	0.993988289835179	positive
TG(16:0_18:1_24:1)	TG(16:0_18:1_22:5)	0.9939569423791	positive
TG(18:1_18:1_24:1)	TG(16:0_18:1_18:3)	0.993950092773615	positive
TG(18:0_8:0_18:3)	TG(15:0_10:0_18:2)	0.993944694981793	positive
TG(16:0_14:0_22:5)	TG(16:0_12:0_22:5)	0.993938795380031	positive
TG(16:0_18:1_23:1)	TG(19:1_6:0_18:2)	0.993936806376948	positive
TG(4:0_18:2_18:3)	TG(15:0_6:0_18:3)	0.993923326334284	positive
TG(18:0_18:1_23:0)	TG(16:0_6:0_22:5)	0.993918602106448	positive
TG(14:0_18:3_18:3)	TG(4:0_15:0_18:3)	0.993910018169762	positive
TG(4:0_17:1_18:3)	TG(4:0_15:0_18:3)	0.993909998118853	positive
TG(16:0_10:0_20:4)	TG(15:0_10:0_18:2)	0.993904444614089	positive
TG(18:1_18:2_21:0)	TG(18:0_18:0_18:1)	0.993891906440088	positive
TG(18:0_18:1_18:1)	TG(16:0_6:0_18:1)	0.993856122986488	positive
TG(18:1_18:1_24:1)	TG(18:1_18:1_18:3)	0.993855586845895	positive
TG(18:0_18:1_24:1)	TG(19:1_18:0_18:0)	0.993841409081254	positive
TG(15:0_18:1_18:1)	TG(15:0_10:0_18:2)	0.99383459998176	positive
TG(15:0_10:0_18:2)	TG(4:0_16:0_18:2)	0.993832874775256	positive
TG(15:0_18:1_18:1)	TG(18:1_14:0_18:3)	0.993832236133986	positive
TG(26:0_16:0_18:1)	TG(16:0_18:3_18:3)	0.99382160011546	positive
TG(18:0_18:0_18:1)	TG(15:0_6:0_18:2)	0.993797236125707	positive
TG(18:0_18:1_18:1)	TG(4:0_15:0_18:2)	0.993795298388689	positive
TG(18:0_18:1_18:3)	TG(15:0_6:0_18:2)	0.993782108308135	positive
TG(18:0_18:1_18:1)	TG(4:0_18:1_19:1)	0.993777889107008	positive
TG(18:0_17:0_23:0)	TG(16:0_18:1_23:1)	0.993777372868707	positive
TG(16:0_18:1_24:1)	TG(16:0_18:1_23:1)	0.993773067403851	positive
TG(18:1_18:1_20:5)	TG(17:0_6:0_18:3)	0.993769089696249	positive
TG(18:0_18:1_18:3)	TG(18:1_14:0_18:3)	0.993762546665478	positive
TG(18:0_18:1_23:0)	TG(15:0_18:2_18:3)	0.993741201437807	positive
TG(18:0_18:0_18:1)	TG(19:1_6:0_18:2)	0.993735065711755	positive
TG(18:0_15:0_18:3)	TG(16:0_6:0_18:1)	0.993730669973081	positive
TG(6:0_8:0_18:3)	TG(6:0_6:0_18:2)	0.993722625196713	positive
TG(16:0_18:1_22:1)	TG(16:0_18:1_18:3)	0.993702488062473	positive
TG(18:0_18:1_18:1)	TG(17:0_10:0_18:3)	0.993693627875439	positive
TG(26:0_18:1_18:1)	TG(18:1_18:2_21:0)	0.993693586806875	positive
TG(16:0_18:3_18:3)	TG(6:0_10:1_10:1)	0.993693324153618	positive
TG(15:0_10:0_18:2)	TG(4:0_18:1_19:1)	0.993690129815547	positive
TG(4:0_16:0_20:5)	Cer(d18:1_23:0)	0.993684739003738	positive
TG(16:0_14:0_18:3)	TG(16:0_10:0_18:1)	0.993679245483308	positive
TG(18:0_16:0_18:3)	TG(15:0_18:1_18:1)	0.993674957477645	positive
TG(16:0_18:1_24:1)	TG(16:0_18:1_24:0)	0.993667270687559	positive
TG(18:0_18:1_24:1)	TG(18:1_18:1_23:1)	0.993657854032528	positive
TG(18:0_17:0_23:0)	TG(6:0_10:1_10:1)	0.993657219220197	positive
TG(14:0_18:3_18:3)	TG(16:0_6:0_22:5)	0.993613789963088	positive
TG(18:1_18:2_21:0)	TG(19:1_18:0_18:0)	0.993606633521136	positive
TG(16:0_12:0_22:5)	TG(19:1_6:0_18:2)	0.993596967907639	positive
TG(18:0_15:0_18:3)	TG(17:0_6:0_18:3)	0.993588171523753	positive
TG(16:0_18:1_24:1)	TG(16:0_14:0_22:5)	0.993585840244634	positive
TG(16:0_18:1_18:3)	TG(6:0_14:0_18:3)	0.993567045443773	positive
TG(18:0_18:1_24:1)	TG(16:0_14:0_22:5)	0.99355708370899	positive
TG(18:0_8:0_18:3)	TG(15:0_10:0_18:1)	0.993535179009412	positive
TG(19:1_18:0_18:0)	TG(18:0_15:0_18:3)	0.993527358389886	positive
TG(17:0_10:0_18:3)	TG(16:0_6:0_18:1)	0.993519359107457	positive
TG(16:0_18:1_23:1)	TG(16:0_10:0_22:5)	0.99350094872236	positive
TG(18:0_16:0_18:1)	TG(15:0_6:0_16:0)	0.993497244880782	positive
TG(18:1_18:1_23:1)	TG(16:0_18:1_23:0)	0.993496574684384	positive
TG(4:0_16:0_18:2)	TG(6:0_6:0_18:2)	0.993465021936158	positive
TG(16:0_10:0_18:1)	TG(4:0_15:0_18:1)	0.993446915832303	positive
TG(18:0_18:1_18:3)	TG(17:0_6:0_18:3)	0.993412498614359	positive
TG(18:0_18:1_20:0)	TG(16:0_6:0_22:5)	0.993398610659832	positive
TG(18:1_18:1_23:1)	TG(16:0_18:1_24:0)	0.993362152795694	positive
TG(18:0_18:1_23:1)	TG(16:0_14:0_22:5)	0.993346769863148	positive
TG(18:0_17:0_18:1)	TG(17:0_10:0_18:3)	0.993345196095023	positive
TG(18:0_17:1_18:1)	TG(18:1_14:0_18:3)	0.993334055818135	positive
TG(6:0_18:1_18:3)	TG(4:0_15:0_18:3)	0.993328937742605	positive
TG(18:0_18:1_23:0)	TG(16:0_14:0_22:5)	0.993327402243913	positive
TG(18:0_17:0_23:0)	TG(18:0_18:1_20:0)	0.993312444513848	positive
TG(18:0_18:1_23:0)	TG(17:0_6:0_18:3)	0.993311300593411	positive
TG(4:0_18:1_19:1)	TG(4:0_16:0_18:2)	0.993290862192388	positive
TG(16:0_16:0_18:3)	TG(18:0_8:0_18:3)	0.993288221680744	positive
TG(16:0_6:0_22:5)	TG(17:0_6:0_18:3)	0.993277853979946	positive
TG(18:0_18:1_24:1)	TG(16:0_18:1_22:5)	0.993275806441215	positive
TG(4:0_18:2_18:3)	TG(4:0_17:1_18:3)	0.993268743691282	positive
TG(18:1_18:1_22:5)	TG(15:0_18:2_18:3)	0.993241966133469	positive
TG(16:0_18:1_23:1)	TG(16:0_18:1_18:3)	0.993241497271936	positive
TG(18:1_17:1_18:3)	TG(4:0_17:1_18:3)	0.993229125292196	positive
TG(25:0_18:0_18:1)	TG(18:0_18:1_23:1)	0.993226745823203	positive
TG(16:0_18:3_18:3)	TG(16:0_6:0_22:5)	0.993173347122259	positive
TG(25:0_18:0_18:1)	TG(18:0_17:0_23:0)	0.993143940907074	positive
TG(16:0_16:0_18:3)	TG(15:0_16:1_18:1)	0.99312224418134	positive
TG(16:0_14:0_22:5)	TG(4:0_15:0_18:3)	0.993117048559341	positive
TG(18:0_17:0_18:1)	TG(18:0_15:0_18:3)	0.993110282539541	positive
TG(15:0_10:0_18:2)	TG(16:0_6:0_18:1)	0.993109284403265	positive
TG(26:0_18:1_18:1)	TG(18:0_18:1_23:1)	0.993107619639301	positive
TG(14:0_18:3_18:3)	TG(4:0_18:2_18:3)	0.993105161493563	positive
TG(6:0_10:1_10:1)	TG(6:0_8:0_10:1)	0.993099371864324	positive
TG(26:0_18:0_18:1)	TG(18:1_18:1_23:1)	0.993060307544025	positive
TG(18:1_18:3_18:3)	TG(14:0_18:3_18:3)	0.993040124892508	positive
TG(16:0_18:1_23:1)	TG(16:0_6:0_22:5)	0.993017209765941	positive
TG(18:0_18:1_23:0)	TG(18:1_18:2_21:0)	0.993007458675254	positive
TG(17:0_6:0_18:3)	TG(4:0_15:0_18:3)	0.992996347561369	positive
TG(18:0_16:0_18:3)	TG(16:0_16:0_18:3)	0.992995555927265	positive
TG(19:1_18:0_18:0)	TG(16:0_10:0_22:5)	0.992980075768073	positive
TG(18:0_18:1_18:3)	TG(18:0_16:0_18:3)	0.992979368614624	positive
TG(19:1_18:0_18:1)	TG(15:0_18:1_18:3)	0.992968119619144	positive
TG(15:0_18:2_18:3)	TG(14:0_18:3_18:3)	0.992935102097141	positive
TG(4:0_16:0_18:2)	TG(15:0_6:0_16:0)	0.992927387680474	positive
TG(18:0_18:1_20:0)	TG(16:0_18:3_18:3)	0.992925369452132	positive
TG(18:1_14:0_18:3)	TG(17:0_10:0_18:3)	0.992914470953289	positive
TG(16:0_18:1_24:1)	TG(18:0_16:0_18:3)	0.992913252122274	positive
TG(16:0_18:1_23:1)	TG(18:0_15:0_18:3)	0.992907888133857	positive
TG(18:0_18:1_23:1)	TG(4:0_16:0_20:5)	0.992874955059039	positive
TG(19:1_18:0_18:0)	TG(19:1_6:0_18:2)	0.992874572175956	positive
TG(18:0_18:1_24:1)	TG(18:0_15:0_18:3)	0.99287176756828	positive
TG(26:0_18:0_18:1)	TG(18:0_17:0_23:0)	0.992856617331584	positive
TG(16:0_18:1_23:1)	TG(16:0_18:1_23:0)	0.992854241147123	positive
TG(16:0_18:1_23:0)	TG(14:0_18:3_18:3)	0.992839056463917	positive
TG(26:0_18:1_18:1)	TG(26:0_18:0_18:1)	0.992820882652247	positive
TG(25:0_18:0_18:1)	TG(15:0_18:2_18:3)	0.992817299797207	positive
TG(18:1_18:1_22:4)	TG(14:0_18:3_18:3)	0.992804113533081	positive
TG(18:1_18:1_22:4)	TG(18:1_17:1_18:3)	0.992803151859882	positive
TG(16:0_10:0_18:1)	TG(4:0_12:0_18:2)	0.992794228731871	positive
TG(16:0_6:0_18:1)	TG(6:0_10:0_18:3)	0.992787372025984	positive
TG(18:0_17:0_18:1)	TG(15:0_18:1_18:1)	0.992783493875491	positive
TG(6:0_8:0_18:3)	TG(4:0_8:0_18:3)	0.992760172550728	positive
TG(18:0_18:1_18:3)	TG(18:0_17:0_18:1)	0.992756087494087	positive
TG(16:0_18:1_24:1)	TG(4:0_18:1_19:1)	0.992747981229564	positive
TG(19:1_6:0_18:2)	TG(6:0_10:0_18:3)	0.992732825483338	positive
TG(18:1_18:2_21:0)	TG(16:0_6:0_22:5)	0.992718497669799	positive
TG(18:0_18:1_23:0)	TG(4:0_17:1_18:3)	0.992698595832823	positive
TG(18:1_14:0_18:3)	TG(16:0_10:0_20:4)	0.992677177720079	positive
TG(15:0_18:1_18:3)	TG(16:0_12:0_22:5)	0.992646062164166	positive
TG(18:0_18:1_23:1)	TG(19:1_18:0_18:0)	0.992644836103945	positive
TG(18:0_18:1_20:0)	TG(16:0_12:0_22:5)	0.992638979658683	positive
TG(16:0_16:0_18:3)	TG(15:0_10:0_18:1)	0.992625327139758	positive
TG(18:0_17:0_23:0)	TG(19:1_18:0_18:0)	0.992624195725922	positive
TG(18:0_18:1_24:1)	TG(18:0_18:1_23:1)	0.992621583201703	positive
TG(16:0_6:0_18:1)	TG(15:0_6:0_16:0)	0.992619542404282	positive
TG(16:0_18:1_18:3)	TG(19:1_6:0_18:2)	0.992618897922108	positive
TG(16:0_18:1_24:1)	TG(18:1_18:2_21:0)	0.992615774980704	positive
TG(18:1_18:1_23:1)	TG(19:1_6:0_18:2)	0.992580008158803	positive
TG(18:0_16:0_18:3)	TG(16:0_10:0_20:4)	0.992579108269388	positive
TG(16:0_8:0_18:1)	TG(4:0_16:0_18:2)	0.992567305913605	positive
TG(16:0_18:1_22:1)	TG(15:0_6:0_18:2)	0.992566643457823	positive
TG(16:0_16:0_18:3)	TG(16:0_8:0_18:1)	0.992559997065317	positive
TG(18:1_18:2_21:0)	TG(16:0_14:0_22:5)	0.992558806716637	positive
TG(15:0_18:1_18:1)	TG(15:0_6:0_18:2)	0.992547752012072	positive
TG(15:0_16:1_18:1)	TG(15:0_10:0_18:2)	0.992547537422295	positive
TG(18:0_18:1_20:0)	TG(18:0_15:0_18:3)	0.992541481678467	positive
TG(15:0_16:1_18:1)	TG(16:0_14:0_18:3)	0.992526929510179	positive
TG(18:0_18:1_23:1)	TG(4:0_15:0_18:3)	0.992521317425643	positive
TG(18:0_18:1_23:1)	TG(4:0_18:2_18:3)	0.992520955449208	positive
TG(18:1_18:1_22:5)	TG(18:1_18:3_18:3)	0.992510609934725	positive
TG(18:0_18:1_18:1)	TG(18:0_15:0_18:1)	0.992508429295816	positive
TG(18:0_18:1_24:1)	TG(18:1_18:1_20:5)	0.992506162283771	positive
TG(18:1_18:2_21:0)	TG(18:0_15:0_18:3)	0.992486382693353	positive
TG(18:1_18:2_21:0)	TG(18:0_18:1_20:0)	0.992473439023469	positive
TG(18:0_16:0_18:3)	TG(4:0_15:0_18:2)	0.992462463239248	positive
TG(18:1_18:1_24:1)	TG(18:1_14:0_18:3)	0.992450216959853	positive
TG(18:1_14:0_18:3)	TG(6:0_14:0_18:3)	0.992445209826267	positive
TG(18:0_18:1_20:0)	TG(19:1_6:0_18:2)	0.992433844351434	positive
TG(19:1_18:1_18:1)	TG(16:0_12:0_22:5)	0.992402657708148	positive
TG(4:0_18:2_18:3)	TG(4:0_8:0_18:3)	0.992402180448929	positive
TG(19:1_18:0_18:1)	TG(19:1_6:0_18:2)	0.992399796824731	positive
TG(18:0_18:1_23:0)	TG(18:1_18:3_18:3)	0.992396049327705	positive
TG(15:0_6:0_16:0)	TG(4:0_6:0_18:2)	0.992390213914047	positive
TG(18:1_18:2_21:0)	TG(19:1_18:0_18:1)	0.992378762384512	positive
TG(16:0_18:1_22:5)	TG(18:0_18:1_20:0)	0.992376619609184	positive
TG(18:1_18:2_18:2)	TG(16:0_18:1_18:3)	0.992373427606728	positive
TG(16:0_18:1_18:3)	TG(16:0_6:0_18:1)	0.992372910744774	positive
TG(26:0_18:0_18:1)	TG(26:0_16:0_18:1)	0.992353897167132	positive
TG(18:1_18:2_21:0)	TG(16:0_18:1_18:3)	0.992350288637735	positive
TG(16:0_18:1_23:1)	TG(16:0_18:3_18:3)	0.992348597168058	positive
TG(18:0_17:0_18:1)	TG(4:0_15:0_18:2)	0.992342262222597	positive
TG(18:1_18:2_21:0)	TG(16:0_18:1_23:0)	0.992342134177301	positive
TG(6:0_18:1_18:3)	TG(4:0_17:1_18:3)	0.99233376520202	positive
TG(16:0_18:1_22:1)	TG(18:0_17:0_18:1)	0.992330093987551	positive
TG(15:0_10:0_18:2)	TG(8:0_10:0_20:5)	0.992318586324985	positive
TG(18:0_8:0_18:3)	TG(8:0_10:0_20:5)	0.99230178270101	positive
TG(18:0_18:0_18:1)	TG(18:0_15:0_18:3)	0.992301286708157	positive
TG(18:0_18:1_24:1)	TG(16:0_18:3_18:3)	0.992294793984622	positive
TG(18:1_17:1_18:3)	TG(17:0_6:0_18:3)	0.992274923370292	positive
TG(18:0_18:1_18:3)	TG(18:0_18:0_18:1)	0.992274096203856	positive
TG(18:0_17:0_23:0)	TG(4:0_6:0_18:3)	0.992263041922057	positive
TG(15:0_16:1_18:1)	TG(15:0_10:0_18:1)	0.992259406596762	positive
TG(18:0_18:1_18:3)	TG(16:0_14:0_22:5)	0.992253121457375	positive
TG(19:1_6:0_18:2)	TG(4:0_6:0_18:2)	0.99224945109505	positive
TG(4:0_17:1_18:3)	TG(4:0_6:0_18:3)	0.992247779943269	positive
TG(26:0_16:0_18:1)	TG(16:0_18:1_23:0)	0.992240710788987	positive
TG(16:0_18:3_18:3)	TG(4:0_6:0_18:3)	0.992239325227529	positive
TG(19:1_18:0_18:0)	TG(16:0_6:0_22:5)	0.992237194686212	positive
TG(18:0_18:1_24:1)	TG(15:0_6:0_18:2)	0.992235257595843	positive
TG(26:0_18:1_18:1)	TG(18:0_18:1_24:1)	0.992217514301405	positive
TG(18:1_18:1_22:5)	TG(18:0_17:0_23:0)	0.992216393001135	positive
TG(15:0_6:0_16:0)	TG(6:0_10:0_18:3)	0.992211116496577	positive
TG(18:0_15:0_18:3)	TG(19:1_6:0_18:2)	0.992200947139554	positive
TG(19:1_18:0_18:1)	TG(17:0_6:0_18:3)	0.992180496920872	positive
TG(16:0_10:0_20:4)	TG(4:0_16:0_18:2)	0.99216318482551	positive
TG(16:0_18:1_23:1)	TG(15:0_6:0_18:2)	0.992154376189147	positive
TG(15:0_6:0_18:3)	TG(4:0_15:0_18:3)	0.992144967600666	positive
TG(16:0_18:1_22:1)	TG(18:1_14:0_18:3)	0.992122624680892	positive
TG(18:1_18:1_23:1)	TG(18:1_17:1_18:3)	0.992122025902882	positive
TG(18:1_18:1_24:1)	TG(17:0_6:0_18:3)	0.992115407898008	positive
TG(18:1_18:2_18:2)	TG(18:1_14:0_18:3)	0.992108065033719	positive
TG(19:1_18:0_18:1)	TG(18:1_18:2_18:3)	0.992106431475747	positive
TG(26:0_18:0_18:1)	TG(14:0_18:3_18:3)	0.992089142840484	positive
TG(18:0_8:0_18:3)	TG(4:0_16:0_18:2)	0.992083916601832	positive
TG(18:1_18:1_20:5)	TG(14:0_18:3_18:3)	0.992082382328976	positive
TG(18:0_18:1_24:1)	TG(18:0_18:1_20:0)	0.992081641431335	positive
TG(25:0_18:0_18:1)	TG(14:0_18:3_18:3)	0.99207587729802	positive
TG(18:1_18:1_24:1)	TG(15:0_6:0_18:2)	0.992074843143469	positive
TG(17:0_10:0_18:3)	TG(15:0_10:0_18:2)	0.992048319134986	positive
TG(16:0_18:1_23:0)	TG(18:0_18:0_18:1)	0.992014239767095	positive
TG(18:1_18:2_21:0)	TG(18:1_18:1_20:5)	0.992009800804634	positive
TG(18:0_17:1_18:1)	TG(16:0_6:0_18:1)	0.992005163582864	positive
TG(18:0_17:0_23:0)	TG(18:0_18:0_18:1)	0.991994541328435	positive
TG(25:0_18:0_18:1)	TG(18:1_17:1_18:3)	0.99197405787843	positive
TG(16:0_12:0_22:5)	TG(15:0_6:0_18:2)	0.99196533873502	positive
TG(19:1_18:0_18:1)	TG(18:0_18:1_18:3)	0.991965036095577	positive
TG(18:0_18:1_23:0)	TG(4:0_16:0_20:5)	0.991960557572323	positive
TG(17:0_18:1_18:3)	TG(18:0_15:0_18:3)	0.991954929016439	positive
TG(18:0_15:0_18:3)	TG(6:0_14:0_18:3)	0.991946777946831	positive
TG(16:0_18:1_23:1)	Cer(d18:1_23:0)	0.991939173969755	positive
TG(18:1_18:1_23:1)	TG(14:0_18:3_18:3)	0.991909865555005	positive
TG(18:0_18:1_24:1)	TG(18:0_17:0_23:0)	0.991902719570996	positive
TG(18:0_18:1_24:1)	TG(19:1_18:1_18:1)	0.991878449360439	positive
TG(14:0_18:3_18:3)	TG(17:0_6:0_18:3)	0.991858810238046	positive
TG(16:0_18:1_24:0)	TG(4:0_16:0_20:5)	0.991850575955113	positive
TG(26:0_16:0_18:1)	TG(16:0_18:1_22:5)	0.991845144820087	positive
TG(18:1_18:1_22:5)	TG(16:0_6:0_22:5)	0.991824458865975	positive
TG(19:1_18:1_18:1)	TG(18:1_14:0_18:3)	0.991823758648219	positive
TG(6:0_12:0_18:3)	TG(6:0_6:0_18:2)	0.991803688986654	positive
TG(18:0_17:1_18:1)	TG(16:0_10:0_14:3)	0.991802635961912	positive
TG(18:0_18:0_18:1)	TG(16:0_10:0_22:5)	0.99179722765115	positive
TG(18:1_18:1_24:1)	TG(16:0_12:0_22:5)	0.991769634096976	positive
TG(18:0_16:0_18:3)	TG(6:0_14:0_18:3)	0.991766683134184	positive
TG(18:1_17:1_18:3)	TG(16:0_6:0_22:5)	0.991762550877425	positive
TG(16:0_18:1_23:0)	TG(16:0_6:0_22:5)	0.991746931768368	positive
TG(18:0_18:1_18:3)	TG(19:1_6:0_18:2)	0.991724268976031	positive
TG(19:1_6:0_18:2)	TG(4:0_18:1_19:1)	0.991703034068831	positive
TG(19:1_18:0_18:1)	TG(4:0_15:0_18:2)	0.991680168271941	positive
TG(19:1_6:0_18:2)	TG(16:0_6:0_18:1)	0.991672668894115	positive
TG(15:0_18:2_18:3)	TG(4:0_15:0_18:3)	0.991671659782867	positive
TG(18:1_18:1_20:5)	TG(4:0_16:0_20:5)	0.991668644771613	positive
TG(15:0_6:0_18:2)	TG(6:0_14:0_18:3)	0.991662899191361	positive
TG(26:0_18:0_18:1)	TG(18:1_17:1_18:3)	0.991636269339353	positive
TG(6:0_10:0_18:3)	TG(4:0_8:0_18:3)	0.991622435983304	positive
TG(8:0_10:0_20:5)	TG(4:0_6:0_19:1)	0.991590883592188	positive
TG(19:1_18:0_18:0)	TG(18:0_17:0_18:1)	0.991581428047817	positive
TG(18:1_18:1_23:1)	TG(18:0_18:0_18:1)	0.991568101369057	positive
TG(26:0_16:0_18:1)	TG(18:0_18:1_20:0)	0.991567449725101	positive
TG(18:0_17:0_18:1)	TG(4:0_16:0_18:2)	0.991543899087998	positive
TG(19:1_18:0_18:0)	TG(16:0_14:0_22:5)	0.991543830469685	positive
TG(16:0_16:0_18:3)	TG(16:0_14:0_18:3)	0.991536339972736	positive
TG(18:0_16:0_18:3)	TG(18:0_15:0_18:3)	0.991535778669944	positive
TG(18:0_18:0_18:1)	TG(4:0_18:1_19:1)	0.991524031053916	positive
TG(26:0_16:0_18:1)	TG(4:0_16:0_20:5)	0.991523858598353	positive
TG(14:0_18:3_18:3)	TG(4:0_16:0_20:5)	0.991520190550295	positive
TG(4:0_12:0_18:2)	TG(4:0_6:0_19:1)	0.991494741867811	positive
TG(18:1_14:0_18:3)	TG(19:1_6:0_18:2)	0.991485562529973	positive
TG(18:0_16:0_18:1)	Cer(d18:1_24:0)	0.991459019618901	positive
TG(18:0_17:1_18:1)	TG(16:0_16:0_18:3)	0.991457683281794	positive
TG(25:0_18:0_18:1)	TG(18:1_18:1_23:1)	0.991452783083059	positive
TG(18:0_18:1_24:1)	TG(16:0_12:0_22:5)	0.991444630642913	positive
TG(18:0_18:1_23:1)	TG(18:1_18:1_22:5)	0.991444273811365	positive
TG(18:1_18:1_23:1)	TG(18:1_18:1_20:5)	0.991436365346774	positive
TG(19:1_18:0_18:0)	TG(15:0_6:0_18:2)	0.991418114084965	positive
TG(4:0_8:0_18:3)	TG(6:0_8:0_10:1)	0.991408035466174	positive
TG(18:0_18:1_18:1)	TG(19:1_6:0_18:2)	0.991394440390741	positive
TG(15:0_14:0_18:1)	TG(16:0_12:0_18:1)	0.991391924321304	positive
TG(19:1_6:0_18:2)	TG(15:0_6:0_18:2)	0.991386599907466	positive
TG(18:0_18:1_23:1)	TG(18:0_18:0_18:1)	0.991386273732104	positive
TG(18:1_18:3_18:3)	TG(6:0_18:1_18:3)	0.991365833049814	positive
TG(18:0_18:1_23:1)	TG(18:0_18:1_20:0)	0.991360082441043	positive
TG(6:0_14:0_18:3)	TG(6:0_10:0_18:3)	0.991353314024123	positive
TG(16:0_8:0_18:1)	TG(4:0_6:0_19:1)	0.991350711819935	positive
TG(16:0_18:3_18:3)	TG(4:0_8:0_18:3)	0.991349869294052	positive
TG(16:0_18:1_22:5)	TG(16:0_18:1_22:1)	0.99134727705496	positive
TG(15:0_18:1_18:1)	TG(17:0_10:0_18:3)	0.991347022440032	positive
TG(18:1_18:2_18:2)	TG(18:0_18:0_18:1)	0.99133764175861	positive
TG(18:0_18:1_18:1)	TG(18:0_18:0_18:1)	0.991335233517847	positive
TG(18:0_18:0_18:1)	TG(18:0_16:0_18:3)	0.991328488186764	positive
TG(18:1_18:1_23:1)	TG(16:0_14:0_22:5)	0.991315324453535	positive
TG(16:0_6:0_18:1)	TG(6:0_14:0_18:3)	0.991306354212458	positive
TG(18:1_18:1_23:1)	TG(19:1_18:0_18:0)	0.991305416306786	positive
TG(18:1_18:2_21:0)	TG(14:0_18:3_18:3)	0.991300386249767	positive
TG(16:0_6:0_22:5)	TG(6:0_10:1_10:1)	0.99129792574264	positive
DG(32:0e)	DG(30:0e)	0.991259212600578	positive
TG(18:0_17:0_18:1)	TG(6:0_14:0_18:3)	0.991257443799531	positive
TG(6:0_6:0_18:2)	TG(4:0_6:0_19:1)	0.991253917011814	positive
TG(18:0_18:0_18:1)	TG(16:0_6:0_22:5)	0.991250710434548	positive
TG(18:1_18:1_24:1)	TG(18:0_18:0_18:1)	0.991246940283307	positive
TG(19:1_18:0_18:0)	Cer(d18:1_23:0)	0.991243403050053	positive
TG(4:0_18:1_18:3)	TG(15:0_6:0_18:3)	0.99124272432457	positive
TG(16:0_18:1_23:1)	TG(4:0_18:1_19:1)	0.991236556978958	positive
TG(16:0_10:0_22:5)	TG(15:0_6:0_18:2)	0.991235642711833	positive
TG(18:1_18:2_18:2)	TG(16:0_6:0_18:1)	0.991222140065301	positive
TG(4:0_17:1_18:3)	TG(15:0_6:0_18:3)	0.991220956945626	positive
TG(16:0_18:1_24:0)	TG(18:1_17:1_18:3)	0.991219781918547	positive
TG(17:0_6:0_18:3)	TG(4:0_16:0_20:5)	0.99120906015083	positive
TG(15:0_10:0_18:1)	TG(4:0_14:1_18:1)	0.991179592060221	positive
TG(16:0_10:0_22:5)	TG(4:0_18:1_19:1)	0.991178075222435	positive
TG(18:1_18:1_18:3)	TG(16:0_18:3_18:3)	0.991172108340149	positive
TG(17:0_6:0_18:3)	TG(6:0_10:1_10:1)	0.991160789969412	positive
TG(6:0_14:0_18:3)	TG(4:0_6:0_18:2)	0.991159400563702	positive
TG(16:0_18:1_24:1)	TG(18:1_18:2_18:2)	0.991156335870218	positive
TG(18:0_18:1_24:1)	TG(16:0_6:0_22:5)	0.991155908198222	positive
TG(18:0_18:1_20:0)	Cer(d18:1_23:0)	0.991153204725117	positive
TG(4:0_16:0_20:5)	TG(4:0_6:0_18:3)	0.991151872950514	positive
TG(15:0_16:1_18:1)	TG(4:0_15:0_18:1)	0.991147004360077	positive
TG(16:0_14:0_18:3)	TG(15:0_10:0_18:1)	0.991141276398479	positive
TG(18:0_18:1_20:0)	TG(15:0_18:1_18:3)	0.991133892322001	positive
TG(18:1_18:2_18:2)	TG(17:0_10:0_18:3)	0.991127522861517	positive
TG(18:0_17:1_18:1)	TG(16:0_18:1_18:3)	0.991126253026471	positive
TG(18:0_18:1_23:1)	TG(6:0_10:1_10:1)	0.991125886724989	positive
TG(18:1_14:0_18:3)	TG(16:0_16:0_18:3)	0.991125130188206	positive
TG(18:1_18:1_22:4)	TG(15:0_18:2_18:3)	0.991111764153143	positive
TG(16:1_10:0_18:1)	TG(4:0_15:0_18:1)	0.991105934894479	positive
TG(18:1_18:1_24:1)	TG(18:1_18:2_21:0)	0.991102350125674	positive
TG(18:0_16:0_18:3)	TG(6:0_6:0_18:2)	0.991097741919091	positive
TG(18:0_18:1_23:0)	TG(16:0_18:1_23:1)	0.991084625562523	positive
TG(18:0_18:1_20:0)	TG(16:0_10:0_22:5)	0.991084243188611	positive
TG(15:0_18:1_18:1)	TG(4:0_16:0_18:2)	0.991066394299886	positive
TG(4:0_18:1_19:1)	TG(6:0_6:0_18:2)	0.991066263543756	positive
TG(18:0_17:0_18:1)	TG(19:1_6:0_18:2)	0.991059668925874	positive
TG(16:0_18:1_24:1)	TG(18:0_18:1_18:1)	0.991022974521911	positive
TG(14:0_18:3_18:3)	TG(4:0_6:0_18:3)	0.991012959614371	positive
TG(18:0_15:0_18:3)	TG(4:0_6:0_18:2)	0.991002346256905	positive
TG(18:0_18:0_18:1)	TG(16:0_14:0_22:5)	0.991000948324315	positive
TG(18:1_18:1_20:5)	TG(18:0_18:1_20:0)	0.990995383983203	positive
TG(19:1_18:0_18:0)	TG(16:0_18:3_18:3)	0.990990533882487	positive
TG(4:0_12:0_18:2)	TG(8:0_10:0_12:0)	0.990975949453082	positive
TG(18:1_18:1_22:4)	TG(18:1_18:3_18:3)	0.990972888160952	positive
TG(16:0_18:1_18:1)	TG(15:0_6:0_16:0)	0.99097102754488	positive
TG(15:0_6:0_18:2)	TG(4:0_16:0_18:2)	0.990968139146783	positive
TG(16:0_16:0_18:3)	TG(16:0_10:0_14:3)	0.990967771715145	positive
TG(16:0_18:1_23:0)	TG(6:0_18:1_18:3)	0.990953707656288	positive
TG(25:0_18:0_18:1)	TG(4:0_17:1_18:3)	0.990945260088776	positive
TG(16:0_18:1_23:1)	TG(16:0_14:0_22:5)	0.99093477452188	positive
TG(15:0_16:0_16:0)	TG(10:0_10:0_14:0)	0.990931530597877	positive
TG(18:0_17:0_18:1)	TG(16:0_10:0_20:4)	0.990923503614951	positive
TG(16:0_18:1_24:1)	TG(15:0_18:1_18:3)	0.990921085697551	positive
TG(16:0_6:0_18:1)	TG(6:0_12:0_18:3)	0.990905006804021	positive
TG(18:1_18:1_23:1)	TG(16:0_6:0_22:5)	0.9909048542077	positive
TG(18:1_18:2_21:0)	TG(19:1_18:1_18:1)	0.990894210858873	positive
TG(26:0_18:1_18:1)	TG(18:0_18:1_23:0)	0.990880351937759	positive
TG(18:1_18:1_18:3)	TG(18:1_14:0_18:3)	0.990863943134702	positive
TG(16:0_18:1_24:0)	TG(16:0_18:1_18:3)	0.99086193638516	positive
TG(15:0_6:0_16:0)	Cer(d18:1_24:0)	0.990857443587547	positive
TG(18:1_18:2_21:0)	TG(16:0_12:0_22:5)	0.990852534102569	positive
TG(10:0_18:3_18:3)	TG(4:0_17:1_18:3)	0.990852316425159	positive
TG(16:0_18:1_22:5)	TG(18:0_18:0_18:1)	0.990848261603463	positive
TG(18:0_17:0_23:0)	TG(4:0_8:0_18:3)	0.990838317648838	positive
TG(17:0_6:0_18:3)	TG(15:0_6:0_18:2)	0.990834571540251	positive
TG(16:0_10:0_20:4)	TG(6:0_6:0_18:2)	0.990811338645706	positive
TG(18:0_17:0_18:1)	TG(16:0_12:0_22:5)	0.990794170741205	positive
TG(18:0_16:0_18:3)	TG(19:1_6:0_18:2)	0.990793612663897	positive
TG(26:0_16:0_18:1)	TG(18:1_17:1_18:3)	0.99079345479673	positive
TG(26:0_16:0_18:1)	TG(16:0_14:0_22:5)	0.990781038253294	positive
TG(18:1_18:2_18:3)	TG(16:0_12:0_22:5)	0.990780750872767	positive
TG(18:0_18:1_23:0)	TG(15:0_6:0_18:3)	0.990766515058306	positive
TG(16:0_18:3_18:3)	TG(15:0_6:0_18:3)	0.990761400666143	positive
TG(16:0_18:1_24:1)	TG(19:1_6:0_18:2)	0.990730783519592	positive
TG(15:0_18:1_18:1)	TG(8:0_10:0_20:5)	0.990728872667776	positive
TG(16:0_16:0_18:3)	TG(15:0_6:0_18:2)	0.990727080505862	positive
TG(15:0_18:1_18:1)	TG(16:0_10:0_20:4)	0.990723221844857	positive
TG(19:1_6:0_18:2)	Cer(d18:1_23:0)	0.990722252236862	positive
TG(16:0_14:0_22:5)	TG(14:0_18:3_18:3)	0.99070266657156	positive
TG(16:0_18:1_22:1)	TG(16:0_12:0_22:5)	0.990700240350627	positive
TG(18:0_18:1_18:1)	TG(16:0_10:0_20:4)	0.990696548801112	positive
TG(16:0_18:1_22:5)	TG(17:0_6:0_18:3)	0.990696358917409	positive
TG(18:1_18:2_21:0)	TG(18:0_18:1_18:3)	0.9906882628924	positive
TG(6:0_12:0_18:3)	TG(4:0_6:0_18:2)	0.990687180774342	positive
TG(18:1_18:1_22:5)	TG(16:0_18:3_18:3)	0.990685502393636	positive
TG(18:0_10:0_18:3)	TG(4:0_15:0_18:1)	0.990682584517508	positive
TG(19:1_18:1_18:1)	TG(19:1_6:0_18:2)	0.990672937950839	positive
TG(16:0_18:1_22:5)	TG(19:1_18:0_18:0)	0.99066490233044	positive
TG(18:1_18:2_18:2)	TG(15:0_18:1_18:1)	0.990658688090817	positive
TG(18:1_18:1_22:5)	TG(4:0_17:1_18:3)	0.990656391091965	positive
TG(19:1_18:0_18:1)	TG(18:1_18:1_18:3)	0.990638017055531	positive
TG(8:0_10:0_20:5)	TG(4:0_10:0_18:2)	0.990631579037671	positive
TG(17:0_6:0_18:3)	TG(4:0_8:0_18:3)	0.990631540467921	positive
TG(19:1_18:1_18:1)	TG(19:1_18:0_18:1)	0.990626072690191	positive
TG(18:0_18:1_23:0)	TG(6:0_18:1_18:3)	0.990617035952259	positive
TG(4:0_8:0_18:3)	Cer(d18:1_23:0)	0.990615993402611	positive
TG(18:1_14:0_18:3)	TG(4:0_15:0_18:2)	0.990610554433854	positive
TG(26:0_16:0_18:1)	TG(14:0_18:3_18:3)	0.990600219883223	positive
TG(15:0_18:2_18:3)	TG(15:0_6:0_18:3)	0.990600025825051	positive
TG(18:1_18:2_21:0)	TG(15:0_6:0_18:2)	0.990600003855036	positive
TG(18:0_18:1_20:0)	TG(4:0_16:0_20:5)	0.990593474215532	positive
TG(18:0_18:1_24:1)	TG(19:1_18:0_18:1)	0.990559585454051	positive
TG(4:0_18:1_19:1)	TG(16:0_10:0_14:3)	0.990558340997603	positive
TG(15:0_10:0_18:1)	TG(16:0_8:0_18:1)	0.990549829308399	positive
TG(18:1_18:2_21:0)	TG(18:1_18:1_18:3)	0.99054678597811	positive
TG(18:0_18:1_24:1)	TG(16:0_18:1_23:0)	0.990543181288119	positive
TG(18:0_18:1_18:1)	TG(4:0_16:0_18:2)	0.990540869402612	positive
TG(18:1_18:2_21:0)	Cer(d18:1_23:0)	0.990538769749737	positive
TG(19:1_18:0_18:1)	TG(18:0_17:0_18:1)	0.990532935142594	positive
TG(15:0_16:0_16:0)	TG(16:0_12:0_18:1)	0.99051494333099	positive
TG(18:0_18:0_18:1)	TG(18:1_14:0_18:3)	0.990503248667631	positive
TG(18:0_18:1_23:0)	TG(4:0_6:0_18:3)	0.990456299177784	positive
TG(16:0_10:0_20:4)	TG(15:0_6:0_18:2)	0.990454896353098	positive
TG(16:0_18:1_22:5)	TG(16:0_14:0_22:5)	0.990453855578796	positive
TG(16:0_14:0_22:5)	TG(16:0_6:0_22:5)	0.990447418607072	positive
TG(16:0_14:0_18:3)	TG(15:0_10:0_18:2)	0.99043720938018	positive
TG(25:0_18:0_18:1)	TG(4:0_6:0_18:3)	0.990436382548882	positive
TG(8:0_10:0_20:5)	TG(15:0_6:0_16:0)	0.990432144282347	positive
TG(18:0_18:1_24:1)	TG(19:1_6:0_18:2)	0.990417779149982	positive
TG(19:1_18:1_18:1)	TG(17:0_6:0_18:3)	0.990414845252725	positive
TG(26:0_18:1_18:1)	TG(16:0_18:1_23:1)	0.99039381866239	positive
TG(18:1_18:1_23:1)	TG(15:0_18:1_18:3)	0.990389722102145	positive
TG(18:1_18:1_24:1)	TG(18:0_15:0_18:3)	0.990384799918299	positive
TG(18:0_17:0_18:1)	TG(16:0_16:0_18:3)	0.990381075651526	positive
TG(18:0_16:0_18:3)	TG(4:0_6:0_18:2)	0.990377296499948	positive
TG(18:1_18:2_18:2)	TG(6:0_14:0_18:3)	0.990376574416793	positive
TG(4:0_16:0_20:5)	TG(4:0_8:0_18:3)	0.990371635912437	positive
TG(16:0_18:1_23:0)	TG(18:1_18:1_20:5)	0.990366502448616	positive
TG(18:1_18:3_18:3)	TG(4:0_6:0_18:3)	0.990363740509056	positive
TG(18:0_18:1_18:3)	TG(18:0_17:1_18:1)	0.99036130162088	positive
TG(19:1_18:0_18:1)	TG(18:0_18:1_18:1)	0.990360397064848	positive
TG(14:0_18:3_18:3)	TG(6:0_10:1_10:1)	0.990358592318256	positive
TG(18:0_17:0_18:1)	TG(4:0_6:0_18:2)	0.99035697119247	positive
TG(26:0_16:0_18:1)	TG(6:0_10:1_10:1)	0.990353545049285	positive
TG(16:0_14:0_22:5)	TG(15:0_18:1_18:3)	0.990352650163946	positive
TG(8:0_10:0_12:0)	TG(4:0_6:0_19:1)	0.990350442920647	positive
TG(18:0_18:0_18:1)	TG(16:0_18:3_18:3)	0.990345225121453	positive
TG(16:0_18:1_23:1)	TG(16:0_18:1_22:5)	0.990344179684878	positive
TG(18:0_18:1_20:0)	TG(18:0_17:0_18:1)	0.990339700888647	positive
TG(18:1_18:1_24:1)	TG(18:0_16:0_18:3)	0.990339449596074	positive
TG(16:0_10:0_20:4)	TG(6:0_12:0_18:3)	0.990334120713676	positive
TG(18:1_18:1_22:4)	TG(16:0_6:0_22:5)	0.990322038520234	positive
TG(19:1_18:1_18:1)	TG(16:0_18:1_18:3)	0.990311737544388	positive
TG(18:0_18:1_23:0)	TG(6:0_10:1_10:1)	0.990293700116539	positive
TG(16:0_18:1_24:1)	TG(18:1_18:1_20:5)	0.990288679272563	positive
TG(15:0_6:0_18:2)	TG(4:0_15:0_18:2)	0.990287304370214	positive
TG(18:1_18:1_18:3)	TG(18:0_18:0_18:1)	0.990285102264844	positive
TG(18:0_17:0_23:0)	TG(4:0_17:1_18:3)	0.990284387797179	positive
TG(16:0_18:1_24:0)	TG(18:0_15:0_18:3)	0.990272494882383	positive
TG(18:0_17:0_23:0)	Cer(d18:1_23:0)	0.990267525225642	positive
TG(18:0_18:1_20:0)	TG(4:0_18:2_18:3)	0.990262469550635	positive
TG(26:0_18:1_18:1)	TG(18:0_17:0_23:0)	0.990260182967447	positive
TG(18:0_17:1_18:1)	TG(4:0_16:0_18:2)	0.990254207480456	positive
TG(18:0_18:1_24:1)	TG(18:1_14:0_18:3)	0.990252398972834	positive
TG(16:0_18:1_22:1)	TG(4:0_18:1_19:1)	0.990247914635308	positive
TG(18:0_18:1_24:1)	TG(18:0_17:0_18:1)	0.990245816546712	positive
TG(15:0_10:0_18:2)	TG(4:0_6:0_19:1)	0.990242524264863	positive
TG(15:0_10:0_18:1)	TG(4:0_15:0_18:1)	0.990241230459439	positive
TG(15:0_18:2_18:3)	TG(4:0_18:2_18:3)	0.990240926059171	positive
TG(18:0_17:1_18:1)	TG(15:0_18:1_18:1)	0.990233761167419	positive
TG(18:1_18:1_22:5)	TG(15:0_6:0_18:3)	0.990218473376166	positive
TG(18:0_18:1_23:1)	Cer(d18:1_23:0)	0.990217494671891	positive
TG(4:0_10:0_18:2)	TG(4:0_6:0_19:1)	0.990213582296668	positive
TG(18:1_18:1_23:1)	TG(14:0_17:1_18:3)	0.990201002654781	positive
TG(19:1_18:0_18:0)	TG(16:0_12:0_22:5)	0.990195721076652	positive
TG(18:1_18:1_18:3)	TG(15:0_6:0_18:2)	0.99019504996965	positive
TG(26:0_16:0_18:1)	TG(16:0_18:1_24:1)	0.990139580874729	positive
TG(19:1_18:1_18:1)	TG(16:0_6:0_18:1)	0.990132435701282	positive
TG(18:0_16:0_18:3)	TG(16:0_12:0_22:5)	0.990132004264178	positive
TG(18:0_17:0_23:0)	TG(15:0_18:2_18:3)	0.990127220484565	positive
TG(16:1_10:0_18:1)	TG(16:0_6:0_17:0)	0.990121006092419	positive
TG(16:0_10:0_14:3)	TG(4:0_15:0_18:2)	0.990117673736275	positive
TG(18:0_17:1_18:1)	TG(16:0_10:0_20:4)	0.990112261615881	positive
TG(18:1_18:2_21:0)	TG(4:0_16:0_20:5)	0.990108334539034	positive
TG(18:0_18:1_23:0)	TG(18:1_18:1_22:4)	0.990107320146312	positive
TG(16:1_10:0_18:1)	TG(4:0_12:0_18:2)	0.990103205190488	positive
TG(16:0_18:1_23:1)	TG(4:0_16:0_20:5)	0.990101575309224	positive
TG(16:0_18:1_24:0)	TG(14:0_18:3_18:3)	0.990095298214299	positive
TG(17:0_10:0_18:3)	TG(18:0_8:0_18:3)	0.990094111116788	positive
TG(18:1_18:1_24:1)	TG(16:0_18:1_23:1)	0.990092390068059	positive
TG(4:0_18:1_19:1)	TG(4:0_15:0_18:2)	0.990090258893926	positive
TG(16:0_18:1_23:0)	TG(19:1_6:0_18:2)	0.99008813710555	positive
TG(16:0_14:0_22:5)	TG(18:0_15:0_18:3)	0.990087689593514	positive
TG(14:0_18:3_18:3)	TG(4:0_17:1_18:3)	0.990070935214457	positive
TG(18:1_18:1_18:3)	TG(15:0_18:1_18:3)	0.990070116888265	positive
TG(4:0_12:0_18:2)	TG(4:0_10:0_18:2)	0.990065378344393	positive
TG(4:0_18:1_19:1)	TG(4:0_6:0_18:2)	0.99006028803564	positive
TG(19:1_18:0_18:0)	TG(4:0_18:1_19:1)	0.990057087369392	positive
TG(4:0_18:1_19:1)	TG(6:0_14:0_18:3)	0.990047774793823	positive
TG(18:0_17:0_18:1)	TG(6:0_6:0_18:2)	0.990032197720272	positive
TG(18:0_17:0_23:0)	TG(6:0_18:1_18:3)	0.990029772457253	positive
TG(15:0_6:0_18:2)	TG(4:0_6:0_18:2)	0.990015116903318	positive
TG(16:0_18:1_24:0)	TG(4:0_18:2_18:3)	0.990014664332362	positive
TG(16:0_18:1_22:5)	TG(16:0_18:1_18:3)	0.990007797770218	positive
TG(18:1_18:2_21:0)	TG(6:0_10:1_10:1)	0.990002854889943	positive
TG(18:0_18:1_20:0)	TG(15:0_6:0_18:2)	0.990001707475676	positive
TG(18:1_14:0_18:3)	TG(17:0_6:0_18:3)	0.989998882335635	positive
TG(17:0_18:1_18:3)	TG(16:0_12:0_22:5)	0.989986190053991	positive
TG(4:0_6:0_16:0)	TG(4:0_8:0_12:0)	0.989984070817838	positive
TG(19:1_18:0_18:1)	TG(16:0_12:0_22:5)	0.989979450449717	positive
TG(26:0_18:0_18:1)	TG(18:1_18:1_22:5)	0.989965743069149	positive
TG(18:0_18:1_18:1)	TG(6:0_14:0_18:3)	0.989962583364851	positive
TG(16:0_18:3_18:3)	TG(16:0_18:1_18:3)	0.989962195569874	positive
TG(18:0_18:1_24:1)	TG(15:0_18:1_18:3)	0.989946053418865	positive
TG(18:1_18:1_23:1)	TG(6:0_10:1_10:1)	0.989919591123003	positive
TG(16:0_18:1_22:1)	TG(18:1_18:2_18:2)	0.989906896213944	positive
TG(15:0_16:1_18:1)	TG(16:0_8:0_18:1)	0.989899996345836	positive
TG(18:1_18:1_22:5)	TG(10:0_18:3_18:3)	0.989882550466498	positive
TG(6:0_18:1_18:3)	TG(15:0_6:0_18:3)	0.989879975185686	positive
TG(15:0_6:0_16:0)	TG(4:0_6:0_19:1)	0.98987180759392	positive
TG(18:1_18:1_20:5)	TG(4:0_18:2_18:3)	0.989859401459826	positive
TG(8:0_10:0_20:5)	TG(6:0_6:0_18:2)	0.989850165944631	positive
TG(16:0_18:1_23:1)	TG(18:0_17:0_18:1)	0.989847057730217	positive
TG(18:0_18:1_20:0)	TG(18:1_18:1_18:3)	0.989846301228292	positive
TG(18:1_18:1_24:1)	TG(19:1_6:0_18:2)	0.989842032567863	positive
TG(18:1_18:2_21:0)	TG(18:1_17:1_18:3)	0.989834255510104	positive
TG(4:0_18:2_18:3)	TG(6:0_10:1_10:1)	0.989826371392056	positive
TG(16:0_8:0_18:1)	TG(4:0_12:0_18:2)	0.989822231605341	positive
TG(4:0_15:0_18:3)	TG(6:0_10:1_10:1)	0.989801586774772	positive
TG(18:1_18:2_18:2)	TG(18:0_17:1_18:1)	0.989795619094918	positive
TG(16:0_18:1_22:1)	TG(18:0_18:1_20:0)	0.989792878770229	positive
TG(18:0_18:1_24:1)	TG(18:0_18:1_23:0)	0.989792781386941	positive
TG(18:1_18:3_18:3)	TG(16:0_18:3_18:3)	0.989784346396009	positive
TG(16:0_10:0_20:4)	TG(19:1_6:0_18:2)	0.989781946076017	positive
TG(26:0_18:0_18:1)	TG(15:0_18:2_18:3)	0.9897761663712	positive
TG(18:0_18:1_18:1)	TG(16:0_12:0_22:5)	0.989776005372195	positive
TG(4:0_16:0_20:5)	TG(4:0_15:0_18:3)	0.989766348106975	positive
TG(25:0_18:0_18:1)	TG(4:0_15:0_18:3)	0.989760659778452	positive
TG(15:0_10:0_18:2)	TG(4:0_14:1_18:1)	0.98975408669121	positive
TG(17:0_18:1_18:3)	TG(16:0_18:1_18:3)	0.989752995125956	positive
TG(18:0_16:0_18:3)	TG(16:0_10:0_14:3)	0.989740328119829	positive
TG(16:0_18:1_24:1)	TG(19:1_18:1_18:1)	0.989736952330607	positive
TG(18:0_18:1_24:1)	TG(16:0_18:1_22:1)	0.989731091386917	positive
TG(16:0_18:1_23:0)	Cer(d18:1_23:0)	0.989728524274373	positive
TG(17:0_10:0_18:3)	TG(8:0_10:0_20:5)	0.989728456416323	positive
TG(16:0_16:0_20:4)	TG(4:0_16:0_18:2)	0.989726717870863	positive
TG(16:0_8:0_18:1)	TG(8:0_10:0_20:5)	0.989726499085397	positive
TG(15:0_6:0_16:0)	TG(6:0_12:0_18:3)	0.989713842841895	positive
TG(16:0_18:1_22:1)	TG(18:0_15:0_18:3)	0.989707595327237	positive
TG(18:1_18:2_18:3)	TG(18:1_18:1_18:3)	0.989694304378225	positive
TG(16:0_18:1_23:0)	TG(18:1_18:3_18:3)	0.989680915511285	positive
TG(18:0_18:0_18:1)	TG(16:0_12:0_22:5)	0.989650653434577	positive
TG(16:0_14:0_22:5)	TG(15:0_6:0_18:3)	0.989650053030703	positive
TG(10:0_10:0_14:0)	TG(10:0_10:0_12:0)	0.989648191395218	positive
TG(15:0_6:0_18:3)	TG(4:0_6:0_18:3)	0.989602185888585	positive
TG(17:0_6:0_18:3)	TG(4:0_6:0_18:2)	0.989590681866144	positive
TG(18:1_18:2_18:2)	TG(18:0_15:0_18:3)	0.989579042125255	positive
TG(18:1_18:1_24:1)	TG(4:0_18:1_19:1)	0.989573434300773	positive
TG(25:0_18:0_18:1)	TG(16:0_18:3_18:3)	0.989566424931431	positive
TG(16:0_18:1_18:3)	TG(15:0_18:1_18:3)	0.989562637322763	positive
TG(16:0_18:1_23:1)	TG(18:1_18:2_18:2)	0.989540374766004	positive
TG(16:0_18:1_24:1)	TG(16:0_18:3_18:3)	0.989530197911951	positive
TG(16:0_18:1_18:1)	TG(18:0_15:0_18:1)	0.989525928951336	positive
TG(18:1_18:1_24:1)	TG(19:1_18:1_18:1)	0.989513202486048	positive
TG(15:0_10:0_18:2)	TG(16:0_8:0_18:1)	0.989512812695024	positive
TG(18:0_18:1_18:3)	TG(18:0_15:0_18:3)	0.989509350114823	positive
TG(19:1_18:0_18:1)	TG(16:0_18:1_18:3)	0.989506747343553	positive
TG(4:0_8:0_18:3)	TG(4:0_6:0_18:2)	0.989503092921898	positive
TG(18:0_18:1_23:1)	TG(19:1_6:0_18:2)	0.989486679557277	positive
TG(16:0_18:1_23:1)	TG(18:1_18:1_20:5)	0.989485756363005	positive
TG(18:1_18:1_18:3)	TG(4:0_18:2_18:3)	0.98946465770391	positive
TG(15:0_16:0_16:0)	TG(18:0_6:0_18:0)	0.989462476018118	positive
TG(16:0_18:1_23:0)	TG(4:0_6:0_18:3)	0.989458457482074	positive
TG(16:0_10:0_20:4)	TG(15:0_6:0_16:0)	0.989456857312862	positive
TG(16:0_18:1_22:1)	TG(18:0_16:0_18:3)	0.989447771941868	positive
TG(18:1_17:1_18:3)	TG(4:0_6:0_18:3)	0.989447412582151	positive
TG(16:0_18:3_18:3)	TG(16:0_12:0_22:5)	0.98943867032775	positive
TG(16:0_10:0_20:4)	TG(8:0_10:0_20:5)	0.989437518838371	positive
TG(18:0_18:1_18:1)	TG(15:0_18:1_18:1)	0.989435964714094	positive
TG(16:1_14:1_18:2)	TG(16:0_6:0_18:1)	0.989430367931674	positive
TG(18:0_18:1_18:3)	TG(15:0_18:1_18:3)	0.989419428234547	positive
TG(18:1_14:0_18:3)	TG(4:0_6:0_18:2)	0.989418536462234	positive
TG(18:0_8:0_18:3)	TG(15:0_6:0_16:0)	0.989417560352572	positive
TG(16:1_14:1_18:2)	TG(4:0_18:1_18:1)	0.989410784708244	positive
TG(18:0_6:0_20:4)	TG(4:0_8:0_18:3)	0.98940106568965	positive
TG(18:1_18:2_18:2)	TG(4:0_16:0_18:2)	0.9894006788997	positive
TG(15:0_16:0_18:3)	TG(16:0_10:0_14:3)	0.989384277314848	positive
TG(16:0_18:3_18:3)	TG(6:0_18:1_18:3)	0.989371698956136	positive
TG(6:0_12:0_18:3)	TG(6:0_8:0_18:3)	0.989368613129321	positive
TG(16:0_16:0_20:4)	TG(8:0_10:0_20:5)	0.989359061662666	positive
TG(6:0_18:1_18:3)	TG(4:0_6:0_18:3)	0.989355771384086	positive
TG(18:0_17:0_18:1)	TG(16:0_10:0_22:5)	0.989354722281341	positive
TG(16:0_18:1_23:0)	TG(4:0_17:1_18:3)	0.989350371473481	positive
TG(16:0_18:1_24:0)	Cer(d18:1_23:0)	0.989350297906142	positive
TG(16:0_18:3_18:3)	TG(19:1_6:0_18:2)	0.989335580992417	positive
TG(15:0_6:0_18:2)	TG(6:0_6:0_18:2)	0.989333957278628	positive
TG(18:0_17:0_23:0)	TG(18:1_18:3_18:3)	0.98932357597053	positive
TG(16:0_16:0_18:3)	TG(6:0_6:0_18:2)	0.989322681175779	positive
TG(16:0_12:0_22:5)	TG(4:0_18:1_19:1)	0.989322078778511	positive
TG(16:0_10:0_18:1)	TG(15:0_10:0_18:1)	0.989313045196815	positive
TG(15:0_10:0_18:1)	TG(4:0_16:0_18:2)	0.989303574029825	positive
TG(16:0_18:3_18:3)	TG(15:0_18:1_18:3)	0.989301432376336	positive
TG(16:0_18:1_22:5)	TG(16:0_10:0_22:5)	0.98929681118777	positive
TG(18:0_17:1_18:1)	TG(4:0_15:0_18:2)	0.989291277118673	positive
TG(19:1_18:0_18:0)	TG(18:0_18:1_18:3)	0.989289815647085	positive
TG(18:1_18:1_24:1)	TG(18:0_17:0_18:1)	0.989285044314643	positive
TG(16:0_18:3_18:3)	TG(18:0_15:0_18:3)	0.989274681103704	positive
TG(18:1_18:2_21:0)	TG(4:0_18:1_19:1)	0.9892721501011	positive
TG(15:0_10:0_18:2)	TG(6:0_6:0_18:2)	0.989268950608869	positive
TG(18:1_18:1_23:1)	TG(4:0_16:0_20:5)	0.989258197980896	positive
TG(16:0_18:1_23:0)	TG(18:1_18:1_18:3)	0.989257279224447	positive
TG(16:0_18:1_24:1)	TG(18:0_17:1_18:1)	0.989247081645228	positive
TG(19:1_18:0_18:1)	TG(18:0_15:0_18:1)	0.989220527103405	positive
TG(16:0_18:3_18:3)	TG(4:0_17:1_18:3)	0.989201772681006	positive
TG(16:0_18:1_24:0)	TG(19:1_6:0_18:2)	0.98918305248347	positive
TG(4:0_14:1_18:1)	TG(4:0_6:0_19:1)	0.989179332090302	positive
TG(17:0_6:0_18:3)	Cer(d18:1_23:0)	0.989166806230256	positive
TG(18:0_17:0_23:0)	TG(19:1_6:0_18:2)	0.989165321884094	positive
TG(18:0_18:1_23:0)	TG(18:0_18:1_20:0)	0.989162579152386	positive
TG(16:0_18:1_18:3)	TG(16:0_10:0_22:5)	0.989143418301643	positive
TG(18:1_18:1_23:1)	TG(4:0_18:2_18:3)	0.989138632713259	positive
TG(18:1_18:1_23:1)	TG(4:0_15:0_18:3)	0.989137111456077	positive
TG(18:0_18:1_23:1)	TG(15:0_18:1_18:3)	0.989134957427827	positive
TG(19:1_18:0_18:1)	TG(18:0_18:0_18:1)	0.989134873530946	positive
TG(15:0_16:0_16:0)	TG(16:0_6:0_17:0)	0.989127739266273	positive
TG(6:0_14:0_18:3)	TG(6:0_12:0_18:3)	0.98912651072119	positive
TG(18:0_18:1_23:0)	TG(19:1_18:0_18:0)	0.989125156349439	positive
TG(18:0_17:0_18:1)	TG(17:0_6:0_18:3)	0.989122438219332	positive
TG(18:0_8:0_18:3)	TG(16:0_6:0_18:1)	0.989119266239591	positive
TG(16:0_18:1_23:0)	TG(4:0_16:0_20:5)	0.989118717068101	positive
TG(16:0_18:1_23:0)	TG(4:0_8:0_18:3)	0.989117474643347	positive
TG(15:0_10:0_18:1)	TG(4:0_6:0_19:1)	0.989106751442018	positive
TG(18:1_18:2_18:3)	TG(18:0_15:0_18:3)	0.989104357917157	positive
TG(18:1_18:1_18:3)	TG(18:0_18:1_18:1)	0.989098555547221	positive
TG(18:1_18:1_18:3)	TG(18:0_15:0_18:3)	0.989083744450614	positive
TG(6:0_10:1_10:1)	Cer(d18:1_23:0)	0.989081141859439	positive
TG(19:1_18:0_18:0)	Cer(d18:1_24:0)	0.989080774844179	positive
TG(18:0_17:0_23:0)	TG(16:0_18:1_22:5)	0.989078059388915	positive
TG(16:0_18:3_18:3)	TG(18:0_6:0_20:4)	0.989068740272323	positive
TG(18:1_18:2_21:0)	TG(4:0_6:0_18:2)	0.989063928231296	positive
TG(18:1_18:1_18:3)	TG(19:1_6:0_18:2)	0.989046190806075	positive
TG(18:1_18:1_22:4)	TG(18:1_18:1_20:5)	0.989022201481786	positive
TG(16:0_16:0_20:4)	TG(15:0_10:0_18:2)	0.989018553754863	positive
TG(18:0_17:0_18:1)	TG(15:0_6:0_16:0)	0.989014335185012	positive
TG(18:0_18:1_18:1)	TG(16:0_18:1_18:1)	0.98901000198032	positive
TG(16:0_18:1_18:3)	TG(17:0_10:0_18:3)	0.989007183884303	positive
TG(15:0_14:0_18:1)	TG(16:1_10:0_18:1)	0.988995355139696	positive
TG(18:0_17:0_23:0)	TG(15:0_18:1_18:3)	0.988994999091436	positive
TG(16:0_14:0_14:0)	TG(18:0_6:0_18:0)	0.988994880643948	positive
TG(18:0_18:1_20:0)	TG(18:0_18:1_18:3)	0.988990323174367	positive
Cer(d18:1_24:0)	Cer(d18:1_23:0)	0.988986862548443	positive
TG(19:1_18:1_18:1)	TG(18:1_18:2_18:3)	0.988984184987032	positive
TG(18:0_6:0_20:4)	TG(6:0_10:1_10:1)	0.988981505907515	positive
TG(18:0_18:1_23:1)	TG(15:0_18:2_18:3)	0.988975928046916	positive
TG(18:1_18:1_22:4)	TG(4:0_17:1_18:3)	0.988974563642959	positive
TG(16:0_10:0_20:4)	TG(6:0_10:0_18:3)	0.988966103226343	positive
TG(18:0_8:0_18:3)	TG(6:0_6:0_18:2)	0.988952711202039	positive
TG(18:0_18:1_20:0)	TG(19:1_18:0_18:1)	0.988940296423183	positive
TG(16:0_18:1_23:1)	TG(18:0_18:1_18:3)	0.988939679484941	positive
DG(32:3e)	DG(32:0e)	0.988924466292377	positive
TG(18:1_18:1_20:5)	TG(15:0_18:1_18:3)	0.988921668829446	positive
TG(16:0_6:0_18:1)	TG(4:0_15:0_18:2)	0.988921398610239	positive
TG(19:1_18:0_18:0)	TG(18:1_14:0_18:3)	0.988920713935636	positive
TG(18:0_17:0_18:1)	TG(6:0_10:0_18:3)	0.98891616454394	positive
TG(16:0_6:0_22:5)	Cer(d18:1_23:0)	0.98891232967462	positive
TG(4:0_18:1_19:1)	TG(15:0_6:0_16:0)	0.988910100440001	positive
TG(4:0_15:0_18:1)	TG(8:0_10:0_12:0)	0.988909466664063	positive
TG(16:0_10:0_14:3)	TG(15:0_6:0_18:2)	0.988898068957525	positive
TG(15:0_10:0_18:1)	TG(8:0_10:0_20:5)	0.988896750051533	positive
TG(16:0_14:0_22:5)	TG(6:0_18:1_18:3)	0.98889124295435	positive
TG(18:0_18:1_23:1)	TG(14:0_17:1_18:3)	0.988889525147313	positive
TG(16:0_18:1_24:1)	TG(19:1_18:0_18:1)	0.988889415509076	positive
TG(18:1_18:2_18:3)	TG(16:0_18:1_18:3)	0.988888225192553	positive
TG(4:0_6:0_18:2)	TG(4:0_6:0_16:1)	0.988883572532309	positive
TG(18:0_18:1_20:0)	TG(6:0_14:0_18:3)	0.988878324953502	positive
TG(4:0_6:0_18:2)	TG(6:0_10:1_10:1)	0.988877092259004	positive
TG(18:0_18:1_23:1)	TG(4:0_6:0_18:3)	0.988875715566754	positive
TG(16:0_18:1_24:0)	TG(18:1_18:1_18:3)	0.988874090454482	positive
TG(25:0_18:0_18:1)	TG(6:0_10:1_10:1)	0.98887260063723	positive
TG(19:1_18:0_18:0)	TG(18:1_18:2_18:2)	0.988862821662017	positive
TG(16:0_16:0_18:3)	TG(4:0_6:0_19:1)	0.988847308940076	positive
TG(17:0_18:1_18:3)	TG(16:0_14:0_22:5)	0.988829604920863	positive
TG(18:1_18:1_20:5)	TG(18:1_18:1_18:3)	0.988826327794767	positive
TG(16:0_18:1_18:3)	TG(4:0_6:0_18:2)	0.98882236839182	positive
TG(16:1_14:1_18:2)	TG(4:0_16:0_18:2)	0.988821266500414	positive
TG(4:0_10:0_18:2)	TG(8:0_10:0_12:0)	0.988800996631013	positive
TG(18:1_18:1_24:1)	TG(16:0_14:0_22:5)	0.988799164528095	positive
TG(17:0_10:0_18:1)	TG(4:0_6:0_19:1)	0.988791105589095	positive
TG(18:0_16:0_18:1)	TG(6:0_14:0_17:1)	0.988786327403155	positive
TG(16:0_6:0_18:1)	TG(8:0_10:0_20:5)	0.988782051080421	positive
TG(19:1_18:1_18:1)	TG(18:0_17:0_18:1)	0.988778376955547	positive
TG(19:1_18:1_18:1)	TG(4:0_18:1_19:1)	0.988778123093021	positive
TG(16:1_10:0_18:1)	TG(15:0_10:0_18:1)	0.988752144418201	positive
TG(18:0_15:0_18:1)	TG(4:0_18:1_18:1)	0.988746527515678	positive
TG(16:0_10:0_22:5)	Cer(d18:1_24:0)	0.9887437707841	positive
TG(16:0_14:0_22:5)	TG(19:1_6:0_18:2)	0.988731936965328	positive
TG(16:0_8:0_18:1)	TG(8:0_10:0_12:0)	0.988717712349572	positive
TG(16:0_18:1_23:0)	TG(15:0_18:1_18:3)	0.988713693203083	positive
TG(18:1_18:2_21:0)	TG(16:0_18:1_22:5)	0.988689878425178	positive
TG(16:0_14:0_22:5)	TG(4:0_16:0_20:5)	0.988687070971255	positive
TG(15:0_10:0_18:1)	TG(4:0_12:0_18:2)	0.988684140721826	positive
TG(16:0_18:1_23:0)	TG(16:0_12:0_22:5)	0.988659627558138	positive
TG(18:1_17:1_18:3)	TG(4:0_16:0_20:5)	0.988659083116784	positive
TG(18:0_8:0_18:3)	TG(4:0_10:0_18:2)	0.988640776807107	positive
TG(16:0_18:1_23:1)	TG(18:1_14:0_18:3)	0.988637774625878	positive
TG(18:0_10:0_18:3)	TG(16:0_10:0_18:1)	0.988637205294286	positive
TG(17:0_10:0_18:3)	TG(6:0_6:0_18:2)	0.988629752133552	positive
TG(18:1_18:1_23:1)	TG(18:0_18:1_20:0)	0.988623384830311	positive
TG(18:0_18:1_18:1)	TG(4:0_6:0_18:2)	0.988603097643529	positive
TG(18:1_14:0_18:3)	TG(4:0_16:0_18:2)	0.988603020098737	positive
TG(18:0_16:0_18:3)	TG(15:0_10:0_18:2)	0.988601974962845	positive
TG(18:1_18:1_24:1)	TG(18:0_18:1_18:1)	0.988600443882477	positive
TG(16:0_18:1_24:0)	TG(16:0_10:0_22:5)	0.988596198046586	positive
TG(18:1_18:2_18:2)	TG(16:0_16:0_20:4)	0.988596058015004	positive
DG(30:0e)	TG(16:0_6:0_17:0)	0.98859521622694	positive
TG(18:0_18:1_24:1)	TG(4:0_18:1_19:1)	0.988595144139473	positive
TG(6:0_8:0_18:3)	TG(6:0_10:1_10:1)	0.98859393337133	positive
TG(18:1_18:2_21:0)	TG(14:0_17:1_18:3)	0.988588455790246	positive
TG(18:0_8:0_18:3)	TG(4:0_12:0_18:2)	0.988584746696132	positive
TG(18:1_18:2_21:0)	TG(4:0_18:2_18:3)	0.988564183902981	positive
TG(18:1_18:1_23:1)	Cer(d18:1_23:0)	0.988553626313974	positive
TG(16:0_18:1_24:0)	TG(4:0_15:0_18:3)	0.988551454321084	positive
TG(4:0_18:1_19:1)	Cer(d18:1_24:0)	0.98854265870839	positive
TG(16:0_12:0_22:5)	TG(6:0_14:0_18:3)	0.98853510359274	positive
TG(18:0_18:1_20:0)	TG(4:0_15:0_18:3)	0.988533884896964	positive
TG(16:0_18:1_23:1)	TG(18:0_16:0_18:3)	0.988528009502993	positive
TG(18:1_18:2_18:2)	TG(18:0_18:1_18:1)	0.988522771188323	positive
TG(16:0_12:0_22:5)	TG(16:0_6:0_18:1)	0.98852212426192	positive
TG(18:1_18:1_24:1)	TG(15:0_18:1_18:3)	0.988516335010737	positive
TG(16:0_18:1_23:1)	TG(6:0_10:1_10:1)	0.988515041374371	positive
TG(18:1_18:1_22:5)	TG(16:0_18:1_24:0)	0.988509250304985	positive
TG(25:0_18:0_18:1)	TG(26:0_16:0_18:1)	0.988492020273892	positive
TG(18:0_18:1_24:1)	TG(18:0_16:0_18:3)	0.988466462622592	positive
TG(16:1_14:1_18:2)	TG(16:0_10:0_20:4)	0.988459544733162	positive
TG(4:0_16:0_18:2)	TG(4:0_6:0_19:1)	0.98845610008501	positive
TG(16:0_18:1_18:3)	TG(4:0_15:0_18:2)	0.988452712162288	positive
TG(4:0_16:0_20:5)	TG(4:0_18:2_18:3)	0.988452119650436	positive
TG(19:1_6:0_18:2)	TG(6:0_8:0_18:3)	0.988451330873919	positive
TG(18:0_17:0_23:0)	TG(15:0_6:0_18:3)	0.988447808006351	positive
TG(16:0_18:1_23:0)	TG(15:0_18:2_18:3)	0.988442065351772	positive
TG(18:1_18:2_18:3)	TG(16:0_14:0_22:5)	0.988436562628356	positive
TG(26:0_18:1_18:1)	TG(18:1_18:1_20:5)	0.988432861790037	positive
TG(25:0_18:0_18:1)	TG(18:1_18:1_22:5)	0.988425544414577	positive
TG(4:0_18:1_18:1)	TG(16:0_6:0_18:1)	0.98842413322916	positive
TG(18:1_14:0_18:3)	TG(6:0_12:0_18:3)	0.988421161089185	positive
TG(19:1_18:0_18:0)	TG(18:1_18:1_18:3)	0.988413280165263	positive
TG(18:1_17:1_18:3)	TG(6:0_18:1_18:3)	0.988389724467647	positive
TG(26:0_18:1_18:1)	TG(16:0_6:0_22:5)	0.988380352622394	positive
TG(18:1_18:1_20:5)	TG(19:1_18:0_18:0)	0.988375200086468	positive
TG(17:0_18:1_18:3)	TG(18:1_14:0_18:3)	0.988374263885219	positive
TG(18:1_18:1_18:3)	TG(18:0_17:0_18:1)	0.988370812972056	positive
TG(25:0_18:0_18:1)	TG(18:1_18:3_18:3)	0.988363255062895	positive
TG(15:0_6:0_16:0)	TG(6:0_8:0_18:3)	0.988361529930828	positive
TG(26:0_18:1_18:1)	TG(16:0_18:1_24:0)	0.988357802626014	positive
TG(19:1_18:1_18:1)	TG(17:0_18:1_18:3)	0.988349275587937	positive
TG(4:0_15:0_18:1)	TG(4:0_6:0_19:1)	0.988346867806098	positive
TG(26:0_16:0_18:1)	TG(19:1_6:0_18:2)	0.988344791530509	positive
TG(6:0_14:0_18:3)	TG(6:0_6:0_18:2)	0.988342400410991	positive
TG(18:1_18:2_18:3)	TG(18:0_18:1_18:3)	0.988341398725278	positive
TG(18:0_18:1_24:1)	TG(18:1_17:1_18:3)	0.988338496160878	positive
TG(18:1_14:0_18:3)	TG(6:0_10:0_18:3)	0.98833610344338	positive
TG(4:0_18:1_18:3)	TG(4:0_16:1_18:3)	0.988336068485367	positive
TG(15:0_18:2_18:3)	TG(10:0_18:3_18:3)	0.988333065284525	positive
TG(4:0_14:1_18:1)	TG(4:0_12:0_18:2)	0.988329686008008	positive
TG(18:0_10:0_18:3)	TG(16:1_10:0_18:1)	0.988327879265856	positive
TG(18:0_16:0_18:3)	TG(6:0_10:0_18:3)	0.98832580653104	positive
TG(19:1_18:1_18:1)	TG(15:0_6:0_18:2)	0.988324635402014	positive
TG(16:0_18:1_23:1)	TG(15:0_18:1_18:3)	0.988314908803593	positive
TG(18:1_18:1_24:1)	TG(18:1_18:1_23:1)	0.988309100211663	positive
TG(18:1_18:1_22:4)	TG(4:0_16:0_20:5)	0.988307382392941	positive
TG(18:1_18:1_22:4)	TG(15:0_6:0_18:3)	0.98830489172465	positive
TG(19:1_18:0_18:1)	TG(15:0_6:0_18:2)	0.988294803666451	positive
TG(18:0_18:1_20:0)	TG(18:1_14:0_18:3)	0.98828717503246	positive
TG(16:0_18:1_24:1)	TG(16:0_6:0_22:5)	0.988278548070365	positive
TG(16:0_10:0_22:5)	TG(16:0_6:0_22:5)	0.988277975715009	positive
TG(15:0_14:0_18:1)	TG(16:0_10:0_18:1)	0.988277051532424	positive
TG(16:0_18:1_23:1)	TG(16:0_12:0_22:5)	0.988272603200047	positive
TG(18:1_18:1_22:4)	TG(10:0_18:3_18:3)	0.988263616311519	positive
TG(16:0_14:0_22:5)	TG(4:0_18:1_18:3)	0.988257376920602	positive
TG(18:0_18:1_18:3)	TG(4:0_15:0_18:2)	0.988248237756693	positive
TG(18:0_18:0_18:1)	TG(16:0_6:0_18:1)	0.988237473188336	positive
TG(19:1_18:1_18:1)	TG(18:0_18:1_18:3)	0.988227760525496	positive
TG(16:0_18:1_24:1)	TG(16:0_10:0_22:5)	0.98822530235204	positive
TG(16:0_18:1_24:0)	TG(15:0_18:1_18:3)	0.988211257724944	positive
TG(18:0_18:1_18:3)	TG(4:0_18:1_19:1)	0.988208862412265	positive
TG(18:1_18:2_18:2)	TG(6:0_6:0_18:2)	0.98820016065244	positive
TG(16:0_18:1_24:1)	TG(16:0_18:1_23:0)	0.988199866191895	positive
TG(15:0_18:2_18:3)	TG(4:0_6:0_18:3)	0.988196683777024	positive
TG(16:0_6:0_18:1)	TG(6:0_8:0_18:3)	0.988188139028893	positive
TG(26:0_16:0_18:1)	TG(18:1_18:1_22:5)	0.988186978401304	positive
TG(26:0_18:1_18:1)	TG(17:0_6:0_18:3)	0.988162871364106	positive
TG(18:1_18:2_21:0)	TG(18:1_14:0_18:3)	0.988156641329851	positive
TG(16:0_10:0_20:4)	TG(4:0_6:0_19:1)	0.988156474426933	positive
TG(17:0_6:0_18:3)	TG(6:0_10:0_18:3)	0.98815325472974	positive
TG(18:1_18:1_22:4)	TG(18:0_17:0_23:0)	0.988145146399731	positive
TG(18:1_14:0_20:5)	TG(16:0_14:0_18:3)	0.988144492675319	positive
TG(26:0_16:0_18:1)	TG(16:0_10:0_22:5)	0.988139118164291	positive
TG(26:0_18:0_18:1)	TG(16:0_18:3_18:3)	0.98813673784335	positive
TG(19:1_18:0_18:0)	TG(15:0_18:1_18:3)	0.988134522598843	positive
TG(26:0_18:0_18:1)	TG(18:1_18:1_20:5)	0.988124877430456	positive
TG(19:1_18:0_18:0)	TG(4:0_16:0_20:5)	0.988122494317266	positive
TG(19:1_18:0_18:1)	TG(19:1_18:0_18:0)	0.98812113048395	positive
TG(16:0_18:3_18:3)	Cer(d18:1_23:0)	0.988106564808765	positive
TG(15:0_10:0_18:2)	TG(15:0_6:0_16:0)	0.988100983862679	positive
TG(18:0_16:0_18:3)	TG(15:0_6:0_16:0)	0.988096366785282	positive
TG(18:0_18:1_23:1)	TG(16:0_18:1_22:5)	0.988094945853211	positive
TG(16:0_14:0_18:3)	TG(16:0_8:0_18:1)	0.988093585486732	positive
TG(16:0_18:1_24:1)	TG(4:0_15:0_18:2)	0.988082941023601	positive
TG(15:0_18:1_18:3)	TG(4:0_15:0_18:2)	0.988072892387849	positive
TG(18:1_18:2_18:2)	TG(16:0_16:0_18:3)	0.988066699957058	positive
TG(18:0_6:0_20:4)	TG(4:0_6:0_18:3)	0.988057648219824	positive
TG(18:0_18:1_18:1)	TG(6:0_10:0_18:3)	0.988054161332464	positive
TG(16:0_18:1_23:0)	TG(14:0_17:1_18:3)	0.988052080529775	positive
TG(18:0_8:0_18:3)	TG(4:0_15:0_18:1)	0.988048166356743	positive
TG(16:0_16:0_18:3)	TG(16:1_14:1_18:2)	0.988021019909721	positive
TG(18:1_18:3_18:3)	TG(16:0_14:0_22:5)	0.988013076279123	positive
TG(16:0_18:3_18:3)	TG(15:0_18:2_18:3)	0.988010876078531	positive
TG(18:1_18:1_24:1)	TG(18:0_17:1_18:1)	0.987997884789945	positive
TG(18:0_18:1_18:1)	TG(6:0_6:0_18:2)	0.987992676410468	positive
TG(16:0_18:1_24:0)	TG(6:0_10:1_10:1)	0.987966955976676	positive
TG(18:0_18:1_18:1)	TG(18:0_15:0_18:3)	0.987962516898895	positive
TG(19:1_18:0_18:0)	TG(18:0_16:0_18:3)	0.987958464894923	positive
TG(18:1_18:2_21:0)	TG(18:0_17:0_18:1)	0.987953363028028	positive
TG(16:0_12:0_22:5)	TG(4:0_18:2_18:3)	0.987949031682942	positive
TG(18:1_18:2_21:0)	TG(4:0_15:0_18:3)	0.987945208234758	positive
TG(18:0_15:0_18:3)	TG(6:0_10:0_18:3)	0.987942089928532	positive
TG(18:1_18:1_23:1)	TG(16:0_18:1_24:1)	0.987941523349413	positive
TG(26:0_18:0_18:1)	TG(16:0_6:0_22:5)	0.987932903117401	positive
TG(4:0_18:1_19:1)	TG(6:0_10:0_18:3)	0.987929603435108	positive
TG(18:0_18:0_18:1)	TG(6:0_10:0_18:3)	0.987922801391157	positive
TG(18:0_18:0_18:1)	TG(4:0_6:0_18:2)	0.987917643481277	positive
TG(18:0_16:0_18:3)	TG(17:0_6:0_18:3)	0.987906475516641	positive
TG(19:1_18:1_18:1)	TG(19:1_18:0_18:0)	0.987903271304078	positive
TG(18:1_18:1_22:5)	TG(16:0_14:0_22:5)	0.987896431887798	positive
TG(18:1_18:1_18:3)	TG(18:0_16:0_18:3)	0.987895562286385	positive
TG(18:1_18:1_24:1)	TG(16:0_18:1_22:1)	0.987893743419522	positive
TG(18:0_18:1_23:1)	TG(15:0_6:0_18:3)	0.987892423796939	positive
TG(16:0_18:1_22:5)	TG(16:0_18:3_18:3)	0.987888361032523	positive
TG(18:1_18:1_23:1)	TG(18:1_18:1_18:3)	0.987875521894599	positive
TG(18:1_18:2_18:3)	TG(17:0_6:0_18:3)	0.987871486659471	positive
TG(18:1_18:1_24:1)	TG(19:1_18:0_18:0)	0.98786974352823	positive
TG(18:1_18:1_20:5)	TG(18:0_18:0_18:1)	0.987865928135172	positive
TG(18:1_18:1_18:3)	TG(4:0_18:1_18:3)	0.987862799703978	positive
TG(18:1_18:1_20:5)	TG(4:0_15:0_18:3)	0.987848792151799	positive
TG(18:0_17:0_18:1)	TG(4:0_18:1_18:1)	0.987845601407745	positive
TG(16:0_18:1_22:1)	TG(18:0_17:1_18:1)	0.98784312341045	positive
TG(16:0_16:0_20:4)	TG(16:0_16:0_18:3)	0.987830294919864	positive
TG(26:0_16:0_18:1)	TG(16:0_18:1_18:3)	0.987818745250762	positive
TG(16:0_10:0_18:1)	TG(16:0_8:0_18:1)	0.987815595779591	positive
TG(19:1_6:0_18:2)	TG(4:0_8:0_18:3)	0.987812745253418	positive
TG(18:0_17:0_18:1)	TG(6:0_12:0_18:3)	0.987809465200196	positive
ZyE(35:6)	ZyE(35:5)	0.987804495781897	positive
TG(15:0_6:0_18:2)	TG(6:0_10:0_18:3)	0.987788207112727	positive
TG(19:1_18:0_18:1)	TG(18:0_15:0_18:3)	0.987787479491996	positive
TG(16:0_18:1_18:3)	TG(6:0_10:0_18:3)	0.98777793591131	positive
TG(16:0_18:1_23:1)	TG(4:0_6:0_18:2)	0.987770890640154	positive
TG(19:1_18:1_18:1)	TG(18:1_18:1_18:3)	0.987767064475662	positive
TG(16:0_18:1_24:1)	TG(6:0_14:0_18:3)	0.987759136352837	positive
TG(18:0_18:0_18:1)	TG(6:0_14:0_18:3)	0.987757278953883	positive
TG(16:0_10:0_18:1)	TG(16:0_6:0_17:0)	0.987756698622351	positive
TG(4:0_15:0_18:3)	TG(6:0_8:0_10:1)	0.987754035869999	positive
TG(18:0_18:1_18:1)	TG(16:0_16:0_18:3)	0.98772882320249	positive
TG(18:0_18:1_18:1)	TG(15:0_6:0_16:0)	0.987713793099861	positive
TG(16:0_18:1_23:1)	TG(18:1_18:1_18:3)	0.98770783836713	positive
TG(18:0_18:1_23:1)	TG(18:1_18:3_18:3)	0.98770406546895	positive
TG(16:0_6:0_22:5)	TG(4:0_15:0_18:3)	0.98770270959143	positive
TG(18:1_14:0_18:3)	TG(6:0_6:0_18:2)	0.987700162281982	positive
TG(18:1_18:1_18:3)	TG(17:0_18:1_18:3)	0.987677101974423	positive
TG(18:1_18:2_21:0)	TG(18:0_16:0_18:3)	0.98766965414109	positive
TG(18:0_15:0_18:3)	TG(15:0_18:1_18:1)	0.987662774103031	positive
TG(16:0_6:0_17:0)	TG(4:0_12:0_18:2)	0.98766277045457	positive
TG(16:0_10:0_20:4)	TG(16:0_8:0_18:1)	0.987651171837339	positive
TG(16:0_10:0_20:4)	TG(15:0_10:0_18:1)	0.987629832700446	positive
TG(17:0_10:0_18:3)	TG(19:1_6:0_18:2)	0.987624985600305	positive
TG(16:0_18:1_24:1)	TG(18:0_17:0_23:0)	0.987617876406932	positive
TG(18:0_18:1_23:0)	TG(18:0_18:0_18:1)	0.987614867232211	positive
TG(16:0_18:1_23:1)	TG(19:1_18:1_18:1)	0.987612014383692	positive
TG(18:0_10:0_18:3)	TG(4:0_12:0_18:2)	0.987599082576575	positive
TG(18:1_18:1_22:5)	TG(4:0_16:0_20:5)	0.987588532666526	positive
TG(18:0_18:1_20:0)	TG(4:0_18:1_19:1)	0.987580627398205	positive
TG(14:0_18:3_18:3)	TG(6:0_18:1_18:3)	0.987575653072732	positive
TG(18:0_16:0_18:3)	TG(16:0_10:0_22:5)	0.987567948785474	positive
TG(16:0_6:0_22:5)	TG(4:0_18:2_18:3)	0.987558521664062	positive
TG(15:0_18:1_18:1)	TG(6:0_6:0_18:2)	0.987558003374545	positive
TG(18:0_18:1_23:1)	TG(16:0_18:1_24:1)	0.987555624194833	positive
TG(15:0_18:2_18:3)	TG(6:0_18:1_18:3)	0.98753838926603	positive
TG(26:0_16:0_18:1)	TG(19:1_18:0_18:1)	0.987534236741809	positive
TG(19:1_18:0_18:1)	TG(18:0_16:0_18:3)	0.987525927440793	positive
TG(16:0_18:1_22:1)	TG(19:1_18:0_18:0)	0.987521074980025	positive
TG(26:0_16:0_18:1)	TG(15:0_18:1_18:3)	0.987512514168663	positive
TG(16:0_12:0_22:5)	TG(4:0_15:0_18:2)	0.987507871608147	positive
ChE(35:6)	ZyE(35:6)	0.987504157206711	positive
TG(18:0_18:1_18:3)	TG(16:0_6:0_18:1)	0.987499140310489	positive
TG(16:0_10:0_22:5)	Cer(d18:1_23:0)	0.987497131345933	positive
TG(18:0_16:0_18:3)	TG(8:0_10:0_20:5)	0.987493582486984	positive
TG(19:1_18:0_18:0)	TG(18:0_18:1_18:1)	0.987482890311678	positive
TG(16:0_10:0_20:4)	TG(4:0_6:0_18:2)	0.987480574529479	positive
TG(26:0_18:0_18:1)	TG(18:1_18:2_21:0)	0.98747872858154	positive
TG(18:0_18:1_23:1)	TG(6:0_18:1_18:3)	0.987472105773782	positive
TG(16:0_18:1_24:0)	TG(16:0_12:0_22:5)	0.987466784140144	positive
TG(15:0_16:1_18:1)	TG(16:0_10:0_14:3)	0.987451178032248	positive
TG(18:0_18:1_20:0)	Cer(d18:1_24:0)	0.987449623226108	positive
TG(18:0_18:1_20:0)	TG(18:1_18:2_18:2)	0.987442251366386	positive
TG(18:0_18:0_18:1)	Cer(d18:1_23:0)	0.987440470601602	positive
TG(16:0_16:0_20:4)	TG(16:0_6:0_14:0)	0.987440451353919	positive
TG(18:0_15:0_18:3)	TG(16:0_10:0_22:5)	0.987435200750454	positive
TG(17:0_6:0_18:3)	TG(4:0_18:1_19:1)	0.987431939000826	positive
TG(18:1_18:1_23:1)	TG(18:0_15:0_18:3)	0.987422452645513	positive
TG(26:0_18:1_18:1)	TG(14:0_18:3_18:3)	0.987407505033726	positive
TG(16:0_18:1_22:1)	TG(18:1_18:1_18:3)	0.987407325898389	positive
TG(18:1_18:1_23:1)	TG(18:0_18:1_18:3)	0.987405298124779	positive
TG(16:0_18:1_23:1)	TG(16:0_6:0_18:1)	0.98740046539215	positive
TG(18:0_18:1_18:3)	TG(16:0_18:3_18:3)	0.987399234158988	positive
TG(26:0_18:1_18:1)	TG(18:1_17:1_18:3)	0.987396317048625	positive
TG(18:0_18:1_23:1)	TG(18:1_18:1_22:4)	0.987394418539394	positive
TG(19:1_6:0_18:2)	TG(4:0_15:0_18:2)	0.9873874596216	positive
TG(18:0_18:1_23:1)	TG(4:0_17:1_18:3)	0.987386778464272	positive
TG(18:1_18:1_22:5)	TG(16:0_18:1_23:0)	0.987373595459843	positive
TG(16:0_18:1_22:1)	TG(18:0_18:0_18:1)	0.987371298955972	positive
TG(18:0_18:0_18:1)	TG(15:0_18:1_18:3)	0.98736165641408	positive
TG(18:0_18:1_18:1)	TG(6:0_12:0_18:3)	0.987359385522888	positive
TG(18:1_18:1_20:5)	TG(15:0_6:0_18:3)	0.98734688854607	positive
TG(25:0_18:0_18:1)	TG(6:0_8:0_10:1)	0.987341226048504	positive
TG(18:0_18:1_18:1)	TG(17:0_6:0_18:3)	0.98733796332982	positive
TG(16:0_6:0_17:0)	TG(10:0_10:0_14:0)	0.987332408352673	positive
TG(16:0_18:1_24:0)	TG(19:1_18:0_18:1)	0.987330827108788	positive
TG(16:0_14:0_22:5)	TG(6:0_10:1_10:1)	0.987318021750434	positive
TG(16:0_14:0_18:3)	TG(4:0_15:0_18:1)	0.987316019859472	positive
TG(19:1_18:0_18:0)	TG(6:0_14:0_18:3)	0.987304637616736	positive
TG(18:1_18:2_21:0)	TG(16:0_10:0_22:5)	0.987280365000207	positive
TG(17:0_18:1_18:3)	TG(17:0_6:0_18:3)	0.987265178480132	positive
TG(4:0_18:1_19:1)	TG(8:0_10:0_20:5)	0.987259876777209	positive
TG(16:0_18:1_24:1)	TG(16:0_6:0_18:1)	0.987256662813006	positive
TG(18:0_17:0_18:1)	TG(16:0_10:0_14:3)	0.987256248504561	positive
TG(26:0_16:0_18:1)	Cer(d18:1_23:0)	0.98725458203341	positive
TG(25:0_18:0_18:1)	TG(4:0_16:0_20:5)	0.987247516633856	positive
TG(15:0_6:0_16:0)	TG(4:0_10:0_18:2)	0.987244329864576	positive
TG(16:0_10:0_14:3)	TG(4:0_16:0_18:2)	0.987229434126364	positive
TG(19:1_18:1_18:1)	TG(18:0_18:0_18:1)	0.987224916492726	positive
TG(16:0_10:0_20:4)	TG(4:0_15:0_18:2)	0.987185852796161	positive
TG(16:0_18:1_22:1)	TG(4:0_15:0_18:2)	0.987181498275528	positive
TG(16:0_18:1_23:0)	TG(16:0_18:1_18:3)	0.987165901591501	positive
TG(18:1_18:1_24:1)	TG(15:0_18:1_18:1)	0.987162980893045	positive
TG(18:1_18:1_24:1)	TG(16:0_18:1_24:0)	0.987162895936175	positive
TG(18:1_17:1_18:3)	TG(6:0_10:1_10:1)	0.987152925373871	positive
TG(16:0_18:1_18:1)	TG(6:0_6:0_18:2)	0.987152124159496	positive
TG(18:1_18:1_20:5)	TG(16:0_18:1_18:3)	0.987143932998297	positive
TG(16:0_18:1_18:3)	TG(15:0_18:1_18:1)	0.987139746955941	positive
TG(26:0_18:0_18:1)	TG(6:0_10:1_10:1)	0.987125939113211	positive
TG(26:0_16:0_18:1)	TG(18:0_15:0_18:3)	0.987125494065116	positive
TG(16:0_12:0_18:1)	TG(16:1_10:0_18:1)	0.98712525329451	positive
TG(16:0_16:0_18:3)	TG(15:0_6:0_16:0)	0.987125048589632	positive
TG(18:1_18:2_21:0)	TG(16:0_6:0_18:1)	0.987120815742823	positive
DG(32:3e)	TG(16:0_6:0_17:0)	0.987113172801174	positive
TG(18:1_14:0_18:3)	TG(16:0_10:0_14:3)	0.987109386729992	positive
TG(16:0_16:0_18:3)	TG(4:0_14:1_18:1)	0.987097925062475	positive
TG(16:0_10:0_14:3)	TG(16:0_6:0_18:1)	0.987097467702413	positive
TG(18:0_18:1_20:0)	TG(4:0_8:0_18:3)	0.987095334346372	positive
TG(18:1_18:1_23:1)	TG(16:0_18:1_18:3)	0.987074721342116	positive
TG(18:1_18:1_24:1)	TG(4:0_15:0_18:2)	0.987072375857999	positive
TG(16:0_18:1_22:5)	TG(15:0_6:0_18:2)	0.987052496164005	positive
TG(6:0_10:0_18:3)	Cer(d18:1_24:0)	0.987049843022716	positive
TG(19:1_18:0_18:1)	TG(4:0_18:1_18:1)	0.987024068291642	positive
TG(14:0_18:3_18:3)	TG(4:0_18:1_18:3)	0.987002873176269	positive
TG(16:0_18:1_22:1)	TG(18:0_18:1_18:3)	0.986993289196015	positive
TG(18:0_17:0_23:0)	TG(18:1_18:1_18:3)	0.98698754807874	positive
TG(18:0_16:0_18:3)	TG(6:0_12:0_18:3)	0.986984273836424	positive
TG(8:0_10:0_20:5)	TG(4:0_12:0_18:2)	0.986982560508867	positive
TG(8:0_10:0_20:5)	TG(6:0_12:0_18:3)	0.986982223403813	positive
TG(25:0_18:0_18:1)	TG(15:0_6:0_18:3)	0.986973815626529	positive
TG(18:1_18:1_23:1)	TG(19:1_18:0_18:1)	0.986973651243589	positive
TG(26:0_18:1_18:1)	TG(25:0_18:0_18:1)	0.986972414059349	positive
TG(18:0_18:1_23:1)	TG(4:0_8:0_18:3)	0.986967099784894	positive
TG(18:1_18:2_18:3)	TG(17:0_18:1_18:3)	0.98695418888088	positive
TG(16:0_18:3_18:3)	TG(6:0_8:0_10:1)	0.986944601050416	positive
TG(18:0_17:0_18:1)	TG(18:0_15:0_18:1)	0.986941769817343	positive
TG(17:0_6:0_18:3)	TG(4:0_18:1_18:3)	0.986941393897188	positive
TG(16:0_18:1_23:0)	TG(6:0_10:1_10:1)	0.986938821445861	positive
TG(16:0_18:1_22:5)	TG(18:1_18:1_18:3)	0.986926347017373	positive
TG(18:0_18:1_20:0)	TG(18:0_18:1_18:1)	0.98691787721058	positive
TG(18:1_18:1_22:5)	TG(16:0_18:1_22:5)	0.986910182223575	positive
TG(17:0_6:0_18:3)	TG(4:0_6:0_18:3)	0.986906221750963	positive
TG(18:1_18:1_22:5)	TG(4:0_18:2_18:3)	0.986903288743636	positive
TG(15:0_10:0_18:2)	TG(15:0_6:0_18:2)	0.986902798255431	positive
TG(18:1_14:0_18:3)	TG(15:0_10:0_18:2)	0.986898232720696	positive
TG(15:0_18:1_18:3)	TG(18:0_15:0_18:3)	0.986891490948868	positive
TG(16:0_18:1_24:0)	TG(18:0_18:1_18:3)	0.986881690914843	positive
TG(26:0_18:1_18:1)	TG(16:0_18:3_18:3)	0.986880935866969	positive
TG(4:0_16:0_20:5)	TG(6:0_8:0_10:1)	0.986872634304267	positive
TG(18:1_18:3_18:3)	TG(10:0_18:3_18:3)	0.986867042449203	positive
TG(16:0_14:0_18:3)	TG(4:0_12:0_18:2)	0.986861887453174	positive
TG(25:0_18:0_18:1)	TG(4:0_18:2_18:3)	0.986848822538578	positive
TG(18:0_18:1_23:1)	TG(18:1_18:1_18:3)	0.986843915227454	positive
TG(18:1_18:1_20:5)	TG(6:0_10:1_10:1)	0.986841742687161	positive
TG(18:1_18:2_18:2)	TG(15:0_10:0_18:2)	0.986841290028869	positive
TG(16:0_18:1_23:0)	TG(15:0_6:0_18:3)	0.986824156307744	positive
TG(18:0_18:1_23:0)	TG(15:0_18:1_18:3)	0.986819179716607	positive
TG(18:0_18:1_20:0)	TG(18:1_18:2_18:3)	0.986813417610688	positive
TG(16:0_6:0_18:1)	TG(4:0_6:0_19:1)	0.986812637321593	positive
TG(18:0_17:1_18:1)	TG(15:0_10:0_18:2)	0.986809677557388	positive
TG(19:1_18:1_18:1)	TG(4:0_15:0_18:2)	0.986785995542997	positive
TG(18:1_18:1_18:3)	TG(18:1_17:1_18:3)	0.986762617594315	positive
TG(6:0_14:0_18:3)	TG(15:0_6:0_16:0)	0.986762402098589	positive
TG(25:0_18:0_18:1)	TG(16:0_18:1_23:0)	0.986753389071651	positive
TG(6:0_18:1_18:3)	TG(4:0_8:0_18:3)	0.986740511664717	positive
TG(18:0_18:1_18:3)	TG(18:0_15:0_18:1)	0.986739173341329	positive
TG(16:0_18:1_23:1)	TG(14:0_18:3_18:3)	0.986738858739596	positive
TG(17:0_10:0_18:3)	TG(15:0_6:0_16:0)	0.986733780847256	positive
TG(18:0_17:1_18:1)	TG(18:0_15:0_18:1)	0.986726612579041	positive
DG(32:0e)	TG(4:0_10:0_18:2)	0.986690830327814	positive
TG(19:1_18:0_18:1)	TG(16:0_14:0_22:5)	0.986688443655474	positive
TG(16:1_14:1_18:2)	TG(6:0_6:0_18:2)	0.986678789702623	positive
TG(18:0_18:1_20:0)	TG(18:0_16:0_18:3)	0.9866740206242	positive
TG(18:0_17:0_23:0)	TG(18:0_6:0_20:4)	0.98667279204666	positive
TG(18:1_18:2_18:2)	Cer(d18:1_24:0)	0.986670862076654	positive
TG(19:1_18:0_18:1)	TG(18:1_14:0_18:3)	0.986666166093395	positive
TG(6:0_14:0_18:3)	TG(4:0_6:0_16:1)	0.986651544906901	positive
TG(16:0_18:1_23:1)	TG(14:0_17:1_18:3)	0.986648804533065	positive
TG(18:0_10:0_18:3)	TG(15:0_10:0_18:1)	0.986643526411157	positive
TG(18:0_18:1_18:1)	TG(4:0_18:1_18:1)	0.986639826644683	positive
TG(16:0_18:1_18:1)	TG(16:0_10:0_20:4)	0.98663684265029	positive
TG(18:0_8:0_18:3)	TG(4:0_14:1_18:1)	0.9866263762115	positive
TG(18:0_18:1_24:1)	TG(18:0_18:1_18:1)	0.986592012073849	positive
TG(16:0_14:0_22:5)	TG(4:0_8:0_18:3)	0.986589065514903	positive
TG(16:0_18:1_22:5)	TG(4:0_16:0_20:5)	0.986572762867558	positive
TG(18:0_16:0_18:3)	TG(18:0_15:0_18:1)	0.986569509835194	positive
TG(6:0_14:0_18:3)	Cer(d18:1_24:0)	0.986560826170445	positive
TG(4:0_16:0_18:2)	TG(4:0_10:0_18:2)	0.986554331262478	positive
TG(18:0_15:0_18:3)	Cer(d18:1_23:0)	0.986550751459662	positive
TG(15:0_10:0_18:2)	TG(16:0_10:0_14:3)	0.986545576748104	positive
TG(18:0_6:0_20:4)	TG(17:0_6:0_18:3)	0.986539192248492	positive
TG(4:0_15:0_18:3)	Cer(d18:1_23:0)	0.986536007941923	positive
TG(18:0_17:0_23:0)	TG(6:0_8:0_10:1)	0.98653298150366	positive
TG(4:0_17:1_18:3)	TG(6:0_8:0_10:1)	0.986526031212546	positive
TG(15:0_18:1_18:1)	TG(4:0_15:0_18:2)	0.986520818838768	positive
TG(26:0_18:0_18:1)	TG(4:0_16:0_20:5)	0.986488855178988	positive
TG(18:1_17:1_18:3)	TG(4:0_18:1_18:3)	0.986476880673789	positive
DG(32:3e)	TG(10:0_10:0_12:0)	0.986455878916345	positive
TG(17:0_6:0_18:3)	TG(6:0_14:0_18:3)	0.98645354619559	positive
TG(16:0_6:0_18:1)	Cer(d18:1_24:0)	0.986443310996163	positive
TG(17:0_6:0_18:3)	TG(15:0_6:0_18:3)	0.986430506944033	positive
TG(4:0_6:0_18:1)	TG(4:0_6:0_16:1)	0.986429109586788	positive
TG(19:1_6:0_18:2)	TG(4:0_15:0_18:3)	0.986424344197066	positive
TG(4:0_18:2_18:3)	TG(6:0_8:0_10:1)	0.986419532907899	positive
TG(16:1_14:1_18:2)	TG(6:0_12:0_18:3)	0.986418563777928	positive
TG(15:0_16:1_18:1)	TG(16:0_10:0_18:1)	0.986406787130189	positive
TG(16:0_18:1_23:0)	TG(18:0_18:1_18:3)	0.986400943988139	positive
TG(6:0_10:0_18:3)	Cer(d18:1_23:0)	0.986396920818182	positive
TG(26:0_16:0_18:1)	TG(4:0_18:2_18:3)	0.986388521142522	positive
TG(15:0_18:1_18:3)	TG(4:0_15:0_18:3)	0.986383064325835	positive
TG(18:1_18:1_20:5)	TG(18:1_18:3_18:3)	0.986381934486297	positive
TG(18:1_12:0_18:1)	TG(15:0_14:0_18:1)	0.986381537857422	positive
TG(15:0_18:1_18:1)	TG(15:0_16:1_18:1)	0.986376391079214	positive
TG(16:0_18:1_23:1)	TG(19:1_18:0_18:1)	0.986363501981001	positive
TG(26:0_18:0_18:1)	TG(18:1_18:1_22:4)	0.986342934273476	positive
TG(19:1_18:1_18:1)	TG(4:0_6:0_18:2)	0.986337942882501	positive
TG(18:1_18:1_24:1)	TG(18:0_18:1_20:0)	0.986337116821965	positive
TG(26:0_16:0_18:1)	TG(18:1_18:1_18:3)	0.986329602790344	positive
TG(18:0_18:1_23:0)	TG(16:0_18:1_22:5)	0.986316890713875	positive
TG(18:0_18:0_18:1)	Cer(d18:1_24:0)	0.986314143436913	positive
TG(15:0_18:1_18:1)	TG(16:0_10:0_14:3)	0.986305310017727	positive
TG(16:0_16:0_20:4)	TG(15:0_10:0_18:1)	0.986302884464402	positive
TG(15:0_16:1_18:1)	TG(4:0_16:0_18:2)	0.986302147894987	positive
TG(18:0_18:1_24:1)	TG(18:0_17:1_18:1)	0.986290229810964	positive
TG(16:0_18:1_22:1)	TG(18:0_18:1_18:1)	0.986277798087702	positive
TG(19:1_6:0_18:2)	TG(6:0_6:0_18:2)	0.986270078405203	positive
TG(15:0_10:0_18:1)	TG(4:0_10:0_18:2)	0.986262149794079	positive
TG(18:0_17:0_18:1)	TG(15:0_10:0_18:2)	0.986259020060821	positive
TG(15:0_18:1_18:3)	TG(4:0_18:2_18:3)	0.986258975528729	positive
DG(30:0e)	TG(10:0_10:0_12:0)	0.986242903793357	positive
TG(14:0_18:3_18:3)	TG(4:0_8:0_18:3)	0.986238854453746	positive
TG(19:1_18:0_18:0)	TG(4:0_18:2_18:3)	0.986236994859772	positive
TG(18:0_18:1_23:0)	Cer(d18:1_23:0)	0.986235932879993	positive
TG(17:0_18:1_18:3)	TG(16:0_18:3_18:3)	0.98623287726523	positive
TG(16:0_18:1_22:5)	TG(18:1_18:2_18:2)	0.98623280255228	positive
TG(18:1_18:2_21:0)	TG(4:0_8:0_18:3)	0.986227974825445	positive
TG(16:0_18:1_18:1)	TG(6:0_10:0_18:3)	0.986206856602157	positive
TG(16:0_18:1_22:5)	TG(18:1_17:1_18:3)	0.98619905492209	positive
TG(16:0_18:1_24:1)	TG(17:0_18:1_18:3)	0.986196523565738	positive
TG(19:1_18:1_18:1)	TG(15:0_18:1_18:3)	0.986192497013381	positive
TG(16:0_14:0_22:5)	TG(4:0_6:0_18:3)	0.986190141393792	positive
TG(16:0_14:0_22:5)	TG(15:0_6:0_18:2)	0.986184309587059	positive
TG(18:0_17:0_18:1)	Cer(d18:1_24:0)	0.986180101870892	positive
TG(18:1_18:1_23:1)	TG(19:1_18:1_18:1)	0.98617954399852	positive
TG(16:0_18:1_23:1)	TG(6:0_10:0_18:3)	0.986172623140911	positive
TG(18:1_18:2_18:2)	TG(4:0_6:0_18:2)	0.986170916213829	positive
TG(18:0_18:0_18:1)	TG(18:0_17:1_18:1)	0.986149190186859	positive
TG(18:1_18:1_22:5)	TG(4:0_15:0_18:3)	0.986136676308568	positive
TG(16:0_14:0_22:5)	TG(14:0_17:1_18:3)	0.986119156054039	positive
TG(16:0_18:3_18:3)	TG(4:0_18:1_18:3)	0.986117797086251	positive
TG(16:1_14:1_18:2)	TG(18:0_8:0_18:3)	0.986107477741928	positive
TG(16:0_14:0_18:3)	TG(8:0_10:0_20:5)	0.986099742317689	positive
TG(16:0_18:1_22:1)	TG(17:0_6:0_18:3)	0.986095724759083	positive
TG(6:0_6:0_18:2)	TG(4:0_6:0_16:0)	0.986093273041386	positive
TG(18:1_18:1_22:4)	TG(16:0_18:3_18:3)	0.986065270839912	positive
TG(16:0_8:0_18:1)	TG(4:0_14:1_18:1)	0.986063673934191	positive
TG(15:0_18:1_18:3)	TG(16:0_6:0_22:5)	0.986058576650402	positive
TG(18:0_17:0_23:0)	TG(19:1_18:0_18:1)	0.986056793712625	positive
TG(19:1_18:1_18:1)	TG(18:0_16:0_18:3)	0.986056541144236	positive
TG(16:0_14:0_22:5)	TG(18:1_14:0_18:3)	0.98605345766954	positive
TG(8:0_10:0_20:5)	TG(4:0_15:0_18:1)	0.986049841192154	positive
TG(6:0_14:0_18:3)	TG(4:0_16:0_18:2)	0.986048867094071	positive
TG(18:0_17:0_23:0)	TG(16:0_18:1_18:3)	0.986044063182972	positive
TG(19:1_6:0_18:2)	TG(4:0_18:2_18:3)	0.986042108717286	positive
TG(18:0_17:1_18:1)	TG(19:1_6:0_18:2)	0.986040275111225	positive
TG(6:0_10:0_18:3)	TG(4:0_6:0_16:1)	0.986031985644337	positive
TG(16:0_12:0_22:5)	TG(6:0_10:0_18:3)	0.986030491488855	positive
TG(6:0_8:0_18:3)	Cer(d18:1_23:0)	0.986021880344939	positive
TG(17:0_6:0_18:3)	TG(16:0_6:0_18:1)	0.986014297592272	positive
TG(16:0_18:1_18:1)	TG(4:0_6:0_18:2)	0.986012080879272	positive
TG(19:1_6:0_18:2)	Cer(d18:1_24:0)	0.986011715784925	positive
TG(15:0_18:1_18:3)	TG(14:0_18:3_18:3)	0.986003135363989	positive
TG(19:1_18:0_18:0)	TG(16:0_6:0_18:1)	0.986001293791384	positive
TG(18:0_18:1_23:0)	TG(4:0_8:0_18:3)	0.98599526745549	positive
TG(18:0_16:0_18:3)	TG(4:0_18:1_18:1)	0.985994959662956	positive
TG(16:0_18:1_24:0)	TG(19:1_18:1_18:1)	0.985990071062831	positive
TG(18:1_18:2_21:0)	TG(4:0_18:1_18:3)	0.98596710214352	positive
TG(4:0_16:0_18:2)	TG(4:0_6:0_18:2)	0.985966136912148	positive
TG(18:0_15:0_18:3)	TG(4:0_15:0_18:2)	0.985955520356103	positive
TG(6:0_18:1_18:3)	TG(17:0_6:0_18:3)	0.985952105212127	positive
TG(16:0_12:0_22:5)	TG(14:0_17:1_18:3)	0.985950154496949	positive
TG(16:0_18:1_24:0)	TG(15:0_6:0_18:2)	0.985950016835386	positive
TG(16:0_18:1_23:0)	TG(18:0_15:0_18:3)	0.985948076456734	positive
TG(16:0_10:0_22:5)	TG(4:0_16:0_20:5)	0.985939856357095	positive
TG(18:0_18:1_20:0)	TG(6:0_10:0_18:3)	0.985932539125129	positive
TG(18:0_6:0_20:4)	TG(4:0_15:0_18:3)	0.985928622333505	positive
TG(18:1_18:1_24:1)	TG(26:0_16:0_18:1)	0.985921303673499	positive
TG(18:0_15:0_18:3)	Cer(d18:1_24:0)	0.985917522471589	positive
TG(15:0_16:1_18:1)	TG(8:0_10:0_20:5)	0.985913942422501	positive
TG(18:0_18:1_23:0)	TG(14:0_17:1_18:3)	0.985913716412436	positive
TG(26:0_18:1_18:1)	TG(18:0_18:0_18:1)	0.98590759411992	positive
TG(8:0_10:0_20:5)	TG(4:0_14:1_18:1)	0.985898537474136	positive
TG(18:0_18:1_24:1)	TG(17:0_18:1_18:3)	0.985894923677712	positive
TG(16:0_18:1_18:1)	TG(4:0_18:1_18:1)	0.98589314630162	positive
TG(16:0_18:1_23:1)	TG(18:0_18:1_18:1)	0.985879150525771	positive
TG(18:1_18:1_20:5)	TG(6:0_18:1_18:3)	0.985868658978231	positive
TG(16:0_16:0_20:4)	TG(17:0_10:0_18:3)	0.985843304115765	positive
TG(15:0_18:1_18:3)	TG(15:0_6:0_18:2)	0.985834951163538	positive
TG(18:0_18:0_18:1)	TG(4:0_16:0_20:5)	0.985829411783416	positive
TG(18:0_18:0_18:1)	TG(17:0_10:0_18:3)	0.985828896787986	positive
TG(16:0_10:0_22:5)	TG(6:0_14:0_18:3)	0.985827100857968	positive
TG(18:1_18:2_18:3)	TG(4:0_18:2_18:3)	0.98580141591248	positive
TG(19:1_6:0_18:2)	TG(6:0_14:0_18:3)	0.985798604555069	positive
TG(26:0_18:0_18:1)	TG(4:0_17:1_18:3)	0.985790022855763	positive
TG(18:1_18:1_24:1)	TG(16:0_18:3_18:3)	0.985784576450317	positive
TG(18:1_18:2_18:3)	TG(4:0_18:1_18:1)	0.985780859385253	positive
TG(15:0_16:1_18:1)	TG(18:0_8:0_18:3)	0.985777622802072	positive
TG(18:0_6:0_20:4)	TG(4:0_18:2_18:3)	0.985777053484685	positive
TG(25:0_18:0_18:1)	TG(18:1_18:1_20:5)	0.985771089121761	positive
TG(18:1_18:2_21:0)	TG(18:0_18:1_18:1)	0.985770502632264	positive
TG(16:0_18:1_23:0)	TG(16:0_18:1_22:5)	0.985760049348878	positive
TG(18:1_18:2_18:2)	TG(15:0_6:0_16:0)	0.985759922133353	positive
TG(16:0_18:3_18:3)	TG(14:0_17:1_18:3)	0.985754017120096	positive
TG(16:0_18:1_23:1)	TG(18:1_17:1_18:3)	0.98575245351728	positive
TG(18:0_18:1_20:0)	TG(6:0_18:1_18:3)	0.985746783778692	positive
TG(16:1_14:1_18:2)	TG(16:0_8:0_18:1)	0.985731299767021	positive
TG(18:0_18:1_23:1)	TG(16:0_18:1_18:3)	0.985729513500971	positive
TG(18:0_18:1_20:0)	TG(19:1_18:1_18:1)	0.985723287173296	positive
TG(16:0_6:0_22:5)	TG(4:0_6:0_18:3)	0.985719708344043	positive
TG(17:0_10:0_18:3)	TG(6:0_10:0_18:3)	0.985714811207343	positive
TG(4:0_16:0_18:2)	TG(6:0_12:0_18:3)	0.985712144744089	positive
TG(19:1_18:0_18:1)	TG(16:0_6:0_18:1)	0.985694683357541	positive
TG(18:0_18:1_20:0)	TG(6:0_10:1_10:1)	0.985692759204848	positive
ZyE(36:6)	ZyE(35:6)	0.985676736004803	positive
TG(15:0_6:0_18:3)	TG(6:0_10:1_10:1)	0.985670136132316	positive
TG(18:0_18:1_24:1)	TG(14:0_18:3_18:3)	0.985666968081567	positive
TG(16:0_18:1_18:3)	TG(16:0_10:0_20:4)	0.985661548771949	positive
TG(18:1_18:1_20:5)	TG(15:0_18:2_18:3)	0.985651982434299	positive
TG(18:0_18:1_24:1)	TG(18:1_18:2_18:2)	0.985649638315727	positive
TG(16:0_12:0_22:5)	TG(16:0_10:0_20:4)	0.985631586883276	positive
TG(19:1_18:0_18:1)	TG(16:0_18:3_18:3)	0.985629016776471	positive
TG(18:1_18:2_18:3)	TG(18:0_17:0_18:1)	0.985607659866526	positive
TG(18:0_18:1_23:0)	TG(18:1_18:1_18:3)	0.985604144344528	positive
TG(18:1_18:2_18:3)	TG(18:1_14:0_18:3)	0.985596837715746	positive
TG(26:0_16:0_18:1)	TG(18:0_18:1_18:3)	0.985590695575989	positive
TG(19:1_18:0_18:1)	TG(4:0_6:0_18:2)	0.985589612488801	positive
TG(18:1_18:2_18:2)	TG(8:0_10:0_20:5)	0.985587635350967	positive
TG(4:0_18:1_18:1)	TG(6:0_6:0_18:2)	0.985570344552579	positive
TG(16:0_10:0_22:5)	TG(17:0_6:0_18:3)	0.985554304164689	positive
TG(16:0_18:1_22:5)	TG(14:0_18:3_18:3)	0.985546221591527	positive
TG(16:0_10:0_22:5)	TG(16:0_6:0_18:1)	0.9855450444712	positive
TG(26:0_18:0_18:1)	TG(16:0_18:1_23:0)	0.985538262931122	positive
TG(16:0_14:0_18:3)	TG(18:0_8:0_18:3)	0.98552410436306	positive
TG(15:0_14:0_18:1)	TG(10:0_18:1_18:1)	0.985502602862198	positive
TG(18:0_18:1_20:0)	TG(18:1_17:1_18:3)	0.985499870576997	positive
TG(18:1_18:1_23:1)	TG(4:0_8:0_18:3)	0.9854945784983	positive
TG(26:0_16:0_18:1)	TG(15:0_6:0_18:2)	0.985490997646835	positive
TG(18:0_17:0_23:0)	TG(18:0_15:0_18:3)	0.985489097126691	positive
TG(19:1_18:0_18:0)	TG(6:0_10:0_18:3)	0.985488527288098	positive
TG(16:0_14:0_18:3)	TG(18:0_10:0_18:3)	0.985486761510616	positive
TG(17:0_18:1_18:3)	TG(4:0_18:1_18:3)	0.985485826992734	positive
TG(14:0_17:1_18:3)	TG(17:0_6:0_18:3)	0.985470986317099	positive
TG(16:0_14:0_22:5)	TG(4:0_17:1_18:3)	0.985469388932519	positive
TG(18:0_8:0_18:3)	TG(6:0_12:0_18:3)	0.985459903984128	positive
TG(4:0_6:0_18:2)	Cer(d18:1_23:0)	0.985457073564472	positive
TG(18:0_18:1_18:3)	TG(17:0_10:0_18:3)	0.985447576233044	positive
TG(18:1_18:2_21:0)	TG(6:0_10:0_18:3)	0.985436728494814	positive
TG(18:0_18:1_20:0)	TG(14:0_18:3_18:3)	0.985435629413428	positive
TG(4:0_6:0_18:3)	Cer(d18:1_23:0)	0.985419503530297	positive
TG(19:1_18:0_18:0)	TG(4:0_6:0_18:2)	0.98540930132286	positive
TG(18:0_18:1_23:1)	TG(18:0_15:0_18:3)	0.985404533031865	positive
TG(16:0_18:1_24:0)	TG(18:0_17:0_18:1)	0.985388603889041	positive
TG(16:0_12:0_22:5)	TG(4:0_6:0_18:2)	0.985385181832064	positive
TG(18:0_8:0_18:3)	TG(4:0_18:1_19:1)	0.985378220850575	positive
TG(15:0_18:1_18:3)	TG(14:0_17:1_18:3)	0.985376195880975	positive
TG(16:0_14:0_18:3)	TG(4:0_16:0_18:2)	0.985351903562688	positive
TG(16:0_18:1_18:1)	TG(16:0_6:0_18:1)	0.985349594675777	positive
TG(16:0_14:0_14:0)	TG(10:0_10:0_14:0)	0.985341788230138	positive
TG(16:0_18:1_18:1)	TG(18:0_8:0_18:3)	0.985338653861463	positive
TG(4:0_15:0_18:1)	TG(4:0_10:0_18:2)	0.985332984136625	positive
TG(15:0_18:1_18:3)	TG(18:1_14:0_18:3)	0.985331892828363	positive
TG(18:1_18:1_24:1)	TG(16:0_18:1_22:5)	0.985327975008263	positive
TG(16:0_18:1_23:1)	TG(4:0_18:2_18:3)	0.985324528167851	positive
TG(18:1_18:1_24:1)	TG(16:0_6:0_18:1)	0.985305074958136	positive
TG(15:0_6:0_16:0)	TG(4:0_6:0_16:0)	0.985300073168046	positive
TG(17:0_10:0_18:1)	TG(18:0_8:0_18:3)	0.985293810500605	positive
TG(16:0_18:1_23:1)	TG(4:0_8:0_18:3)	0.985292181666168	positive
TG(18:1_18:2_18:2)	TG(6:0_10:0_18:3)	0.98528892572236	positive
TG(6:0_10:0_18:3)	TG(6:0_10:1_10:1)	0.985282840478471	positive
TG(18:0_15:0_18:1)	TG(4:0_15:0_18:2)	0.985278165319114	positive
TG(18:1_18:1_23:1)	TG(16:0_12:0_22:5)	0.985266934234537	positive
TG(19:1_18:1_18:1)	TG(18:0_6:0_20:4)	0.985265097251631	positive
TG(18:1_17:1_18:3)	TG(15:0_18:1_18:3)	0.985251098425125	positive
TG(4:0_18:1_18:1)	TG(4:0_16:0_18:2)	0.985246996555407	positive
TG(15:0_18:1_18:1)	TG(4:0_6:0_19:1)	0.985244981506692	positive
TG(6:0_18:1_18:3)	TG(6:0_10:1_10:1)	0.985243904718842	positive
TG(10:0_18:1_18:1)	TG(4:0_15:0_18:1)	0.985224755412179	positive
TG(18:1_18:1_23:1)	TG(18:1_18:1_22:5)	0.98522424737231	positive
TG(25:0_18:0_18:1)	TG(18:1_18:1_22:4)	0.985216942028904	positive
TG(15:0_18:1_18:1)	TG(18:0_8:0_18:3)	0.985214162562421	positive
TG(19:1_18:0_18:1)	TG(18:0_17:1_18:1)	0.985212548423694	positive
TG(15:0_16:1_18:1)	TG(18:0_10:0_18:3)	0.985211975318036	positive
TG(16:0_18:1_24:0)	TG(16:0_18:1_22:1)	0.985203320398546	positive
TG(18:1_18:1_24:1)	TG(19:1_18:0_18:1)	0.985198519372608	positive
TG(4:0_8:0_18:1)	TG(4:0_6:0_16:1)	0.985188467695485	positive
TG(25:0_18:0_18:1)	TG(16:0_6:0_22:5)	0.985188323398652	positive
TG(18:0_15:0_18:3)	TG(16:0_10:0_20:4)	0.985187578097641	positive
TG(18:0_18:0_18:1)	TG(6:0_10:1_10:1)	0.985187106626481	positive
TG(26:0_16:0_18:1)	TG(4:0_15:0_18:3)	0.985168518084366	positive
TG(16:0_18:1_24:1)	TG(17:0_10:0_18:3)	0.985167126668061	positive
ZyE(36:6)	ZyE(35:5)	0.985163200571036	positive
TG(17:0_6:0_18:3)	TG(6:0_8:0_18:3)	0.985161840878722	positive
TG(19:1_18:1_18:1)	TG(15:0_18:1_18:1)	0.985161708163738	positive
TG(18:0_18:1_18:1)	TG(15:0_18:1_18:3)	0.985157134123492	positive
TG(19:1_18:0_18:1)	TG(4:0_18:1_19:1)	0.985154003779892	positive
TG(16:0_10:0_22:5)	TG(17:0_10:0_18:3)	0.985143450361616	positive
TG(17:0_10:0_18:3)	TG(6:0_14:0_18:3)	0.985138578077717	positive
TG(14:0_18:3_18:3)	Cer(d18:1_23:0)	0.985133559666874	positive
TG(15:0_6:0_18:2)	TG(15:0_6:0_16:0)	0.985121900732956	positive
TG(16:0_18:1_18:3)	TG(16:0_6:0_22:5)	0.985115374407451	positive
TG(16:0_18:1_22:1)	TG(16:0_10:0_22:5)	0.985111367303254	positive
TG(26:0_18:0_18:1)	TG(16:0_18:1_24:0)	0.98510119054889	positive
TG(18:1_18:2_18:3)	TG(16:0_18:3_18:3)	0.98510095871324	positive
TG(4:0_18:2_18:3)	TG(4:0_18:1_18:3)	0.985099063723719	positive
TG(4:0_10:0_18:2)	TG(6:0_6:0_18:2)	0.985083920478096	positive
TG(25:0_18:0_18:1)	TG(18:1_18:2_21:0)	0.985068943357721	positive
TG(16:0_6:0_22:5)	TG(4:0_8:0_18:3)	0.985056511647574	positive
TG(18:1_14:0_18:3)	TG(16:0_10:0_22:5)	0.985055783299769	positive
TG(15:0_18:1_18:1)	TG(15:0_6:0_16:0)	0.985055504036761	positive
TG(16:0_18:1_24:0)	TG(4:0_8:0_18:3)	0.985016136357028	positive
TG(16:0_18:1_18:1)	TG(19:1_6:0_18:2)	0.985015263062129	positive
TG(18:0_18:1_24:1)	TG(4:0_18:2_18:3)	0.985007782751443	positive
TG(6:0_18:1_18:3)	TG(6:0_8:0_10:1)	0.984974193030335	positive
TG(16:0_16:0_18:3)	TG(4:0_15:0_18:1)	0.984972634336617	positive
TG(18:0_18:0_18:1)	TG(4:0_8:0_18:3)	0.984955883652398	positive
TG(15:0_10:0_18:1)	TG(15:0_6:0_16:0)	0.984948996376392	positive
TG(16:0_16:0_18:3)	TG(4:0_15:0_18:2)	0.984939034456838	positive
TG(18:1_18:1_20:5)	TG(4:0_17:1_18:3)	0.98493381711249	positive
TG(16:0_18:1_24:0)	TG(6:0_18:1_18:3)	0.984920690413311	positive
TG(18:0_17:1_18:1)	TG(6:0_6:0_18:2)	0.984913602807261	positive
TG(14:0_17:1_18:3)	TG(19:1_6:0_18:2)	0.98491220350441	positive
TG(18:0_18:0_18:1)	TG(4:0_18:2_18:3)	0.984910442187236	positive
TG(19:1_18:0_18:0)	TG(18:1_18:2_18:3)	0.984909803066261	positive
TG(16:0_18:1_23:1)	TG(6:0_14:0_18:3)	0.984892927352828	positive
TG(16:0_18:1_23:1)	Cer(d18:1_24:0)	0.984891394535753	positive
TG(18:0_15:0_18:3)	TG(6:0_6:0_18:2)	0.984890832039646	positive
TG(18:0_18:1_23:0)	TG(19:1_6:0_18:2)	0.984890637516611	positive
TG(18:1_18:2_21:0)	TG(18:0_17:1_18:1)	0.98488919024052	positive
TG(16:0_18:1_24:1)	TG(15:0_18:1_18:1)	0.984885776302348	positive
TG(4:0_18:1_18:1)	TG(4:0_6:0_18:2)	0.984878494731408	positive
TG(19:1_18:1_18:1)	TG(16:0_14:0_22:5)	0.984877753490526	positive
TG(16:0_18:1_24:1)	TG(18:1_18:2_18:3)	0.984877382494291	positive
TG(16:0_18:1_18:3)	TG(4:0_18:2_18:3)	0.984877254486551	positive
TG(16:0_14:0_18:3)	TG(16:1_10:0_18:1)	0.984865485730878	positive
TG(19:1_18:0_18:0)	TG(6:0_10:1_10:1)	0.98486540067975	positive
TG(18:1_18:1_24:1)	TG(18:1_18:2_18:2)	0.984846671998545	positive
TG(18:0_18:1_20:0)	TG(4:0_6:0_18:2)	0.984835190393969	positive
TG(16:0_18:1_22:1)	TG(19:1_18:1_18:1)	0.984821472017843	positive
TG(25:0_18:0_18:1)	TG(6:0_18:1_18:3)	0.98482021876113	positive
TG(16:0_18:1_23:0)	TG(19:1_18:0_18:1)	0.984813298980347	positive
TG(15:0_18:1_18:3)	Cer(d18:1_23:0)	0.984805604348379	positive
TG(18:0_18:1_18:3)	TG(6:0_14:0_18:3)	0.984805198625218	positive
TG(10:0_18:1_18:1)	TG(16:0_10:0_18:1)	0.984799250588442	positive
TG(16:0_8:0_18:1)	TG(15:0_6:0_16:0)	0.984798143047612	positive
TG(18:1_18:1_23:1)	TG(4:0_6:0_18:3)	0.984790080856559	positive
TG(16:0_14:0_22:5)	TG(6:0_14:0_18:3)	0.984789807046889	positive
TG(16:0_16:0_20:4)	TG(4:0_14:1_18:1)	0.984774778626352	positive
TG(18:0_18:1_18:3)	TG(4:0_18:2_18:3)	0.984769195958648	positive
TG(19:1_18:1_18:1)	TG(16:0_18:3_18:3)	0.98475661990172	positive
ChE(35:6)	ZyE(36:6)	0.984741375585933	positive
TG(18:1_18:1_22:5)	TG(17:0_6:0_18:3)	0.984733762453486	positive
TG(18:0_18:1_18:3)	TG(4:0_18:1_18:3)	0.984728401087522	positive
TG(16:1_10:0_18:1)	TG(4:0_14:1_18:1)	0.984700199683878	positive
TG(15:0_18:1_18:1)	TG(4:0_14:1_18:1)	0.984697285653938	positive
TG(18:0_17:1_18:1)	TG(16:0_12:0_22:5)	0.984696021161651	positive
TG(18:1_18:1_18:3)	TG(18:0_17:1_18:1)	0.984694569921389	positive
TG(16:0_16:0_20:4)	TG(4:0_18:1_19:1)	0.984688370046576	positive
TG(19:1_18:0_18:0)	TG(14:0_17:1_18:3)	0.984680664758852	positive
TG(16:0_6:0_22:5)	TG(19:1_6:0_18:2)	0.984671170876499	positive
TG(16:0_10:0_20:4)	Cer(d18:1_24:0)	0.984662475453408	positive
TG(16:0_18:1_22:5)	TG(15:0_18:1_18:3)	0.984659735300991	positive
TG(16:0_18:1_22:5)	TG(18:0_17:0_18:1)	0.984656782308347	positive
TG(18:0_18:1_24:1)	TG(14:0_17:1_18:3)	0.984654689774647	positive
DG(32:0e)	TG(16:0_6:0_17:0)	0.984614228062226	positive
TG(26:0_18:0_18:1)	TG(4:0_15:0_18:3)	0.984611906065346	positive
TG(18:0_15:0_18:3)	TG(14:0_17:1_18:3)	0.984610242343161	positive
TG(15:0_6:0_16:0)	TG(4:0_6:0_16:1)	0.98460694659096	positive
TG(16:0_16:0_20:4)	TG(16:0_14:0_18:3)	0.98459859894996	positive
TG(18:0_18:1_23:1)	TG(19:1_18:0_18:1)	0.984594068600548	positive
TG(17:0_10:0_18:1)	TG(15:0_10:0_18:2)	0.984591813280315	positive
TG(18:0_18:1_24:1)	TG(16:0_10:0_22:5)	0.984577732337938	positive
TG(15:0_6:0_18:2)	TG(6:0_12:0_18:3)	0.984564252477871	positive
TG(18:1_14:0_18:3)	TG(16:1_14:1_18:2)	0.984563620278732	positive
TG(19:1_18:0_18:0)	TG(4:0_8:0_18:3)	0.984556206054814	positive
TG(4:0_6:0_19:1)	TG(4:0_6:0_16:0)	0.984555264724629	positive
TG(18:0_6:0_20:4)	TG(4:0_16:0_20:5)	0.984551458345029	positive
TG(18:0_18:0_18:1)	TG(6:0_8:0_18:3)	0.984541486984534	positive
TG(26:0_18:1_18:1)	TG(19:1_18:0_18:1)	0.984541359967818	positive
TG(26:0_18:0_18:1)	TG(15:0_6:0_18:3)	0.984533629164742	positive
TG(16:0_18:1_18:1)	TG(4:0_6:0_19:1)	0.984525032661677	positive
TG(18:0_18:1_24:1)	TG(18:1_18:2_18:3)	0.984508977048558	positive
TG(16:0_18:1_18:1)	TG(4:0_15:0_18:2)	0.984494069254065	positive
TG(15:0_18:1_18:3)	TG(4:0_18:1_19:1)	0.984493717641595	positive
TG(26:0_18:0_18:1)	TG(4:0_6:0_18:3)	0.984488678820953	positive
TG(18:0_18:1_18:1)	TG(16:0_10:0_14:3)	0.98448742591534	positive
DG(30:0e)	DG(26:2e)	0.984471829533623	positive
TG(19:1_6:0_18:2)	TG(15:0_6:0_16:0)	0.984469349710992	positive
DG(32:3e)	TG(10:0_10:0_14:0)	0.984468503227638	positive
TG(18:1_18:1_20:5)	TG(19:1_18:0_18:1)	0.984459507709401	positive
TG(18:0_15:0_18:3)	TG(16:0_6:0_22:5)	0.984459136091446	positive
TG(17:0_10:0_18:1)	TG(4:0_12:0_18:2)	0.984458552622727	positive
TG(15:0_6:0_16:0)	TG(4:0_14:1_18:1)	0.98445839665238	positive
TG(15:0_6:0_16:0)	TG(4:0_6:0_18:1)	0.984445808731528	positive
TG(4:0_16:0_18:2)	TG(4:0_14:1_18:1)	0.984443398079414	positive
TG(16:0_18:1_23:1)	TG(18:0_17:1_18:1)	0.984432361928837	positive
TG(16:0_10:0_22:5)	TG(19:1_6:0_18:2)	0.98442140178534	positive
TG(18:0_18:1_23:1)	TG(18:0_18:1_18:3)	0.984414327216573	positive
TG(6:0_14:0_18:3)	TG(6:0_8:0_18:3)	0.984413384197953	positive
TG(18:1_18:2_18:2)	TG(16:0_10:0_20:4)	0.984390503929757	positive
TG(16:0_8:0_18:1)	TG(16:0_6:0_18:1)	0.98437955962277	positive
TG(16:0_18:1_22:1)	TG(16:0_14:0_22:5)	0.984370354818768	positive
TG(18:0_18:1_24:1)	TG(16:0_6:0_18:1)	0.984367300940414	positive
TG(18:1_18:1_24:1)	TG(18:0_18:1_23:1)	0.984365433139158	positive
TG(17:0_18:1_18:3)	TG(15:0_6:0_18:2)	0.984362917275342	positive
TG(18:1_18:1_23:1)	TG(16:0_18:1_22:5)	0.98436114657275	positive
TG(15:0_10:0_18:2)	TG(4:0_15:0_18:1)	0.984356309722819	positive
TG(18:1_18:1_18:3)	TG(4:0_15:0_18:3)	0.984352308765153	positive
TG(16:0_18:1_22:1)	TG(19:1_18:0_18:1)	0.984350484493074	positive
TG(17:0_10:0_18:3)	TG(4:0_15:0_18:2)	0.984350035215003	positive
TG(18:1_18:2_18:2)	TG(17:0_6:0_18:3)	0.984342576520494	positive
TG(26:0_16:0_18:1)	TG(14:0_17:1_18:3)	0.98433984986582	positive
TG(18:0_17:0_23:0)	TG(16:0_12:0_22:5)	0.984338523782842	positive
TG(16:0_18:1_22:1)	TG(15:0_18:1_18:3)	0.984337158777822	positive
TG(18:0_17:1_18:1)	TG(4:0_18:1_18:1)	0.98432910953565	positive
TG(16:0_18:1_18:1)	TG(6:0_12:0_18:3)	0.984327549662371	positive
TG(4:0_18:1_19:1)	TG(6:0_12:0_18:3)	0.984321781048571	positive
TG(16:0_6:0_17:0)	TG(4:0_15:0_18:1)	0.984307531052866	positive
TG(18:1_18:1_18:3)	TG(14:0_17:1_18:3)	0.984304481593294	positive
TG(16:0_18:1_22:5)	TG(18:0_15:0_18:3)	0.984299444776015	positive
TG(18:1_18:1_20:5)	TG(18:0_18:1_18:3)	0.984293210641027	positive
TG(16:0_18:1_23:1)	TG(6:0_8:0_18:3)	0.984284214916281	positive
TG(6:0_14:0_18:3)	TG(4:0_6:0_18:1)	0.984283320337572	positive
TG(18:1_18:1_24:1)	TG(18:1_18:1_20:5)	0.984272336675642	positive
TG(18:1_18:1_22:4)	TG(4:0_6:0_18:3)	0.984272058133763	positive
TG(16:0_12:0_18:1)	TG(16:0_10:0_18:1)	0.98426420244917	positive
TG(4:0_18:1_18:1)	TG(15:0_6:0_18:2)	0.984260449081451	positive
TG(4:0_17:1_18:3)	SM(d16:0_20:0)	0.984237928788812	positive
TG(18:0_16:0_18:3)	TG(15:0_18:1_18:3)	0.984237282052898	positive
TG(17:0_10:0_18:3)	TG(6:0_12:0_18:3)	0.984228274206292	positive
TG(16:0_18:3_18:3)	TG(4:0_6:0_18:2)	0.984227362318265	positive
TG(4:0_15:0_18:1)	TG(4:0_14:1_18:1)	0.984210653526278	positive
TG(4:0_18:2_18:3)	Cer(d18:1_23:0)	0.984186038694977	positive
TG(16:0_18:1_23:1)	TG(4:0_15:0_18:3)	0.984185709138107	positive
TG(19:1_18:0_18:0)	TG(4:0_15:0_18:3)	0.984169180828975	positive
TG(18:0_15:0_18:3)	TG(18:0_6:0_20:4)	0.984158998002887	positive
TG(4:0_6:0_18:2)	Cer(d18:1_24:0)	0.984157621261945	positive
TG(18:1_18:2_21:0)	TG(18:1_18:2_18:3)	0.984142975946165	positive
TG(18:0_17:0_18:1)	TG(8:0_10:0_20:5)	0.984140459135891	positive
TG(18:0_17:1_18:1)	TG(18:0_15:0_18:3)	0.984137110496518	positive
TG(18:1_18:1_22:4)	TG(16:0_18:1_24:0)	0.984136126895886	positive
TG(18:1_18:1_18:3)	TG(4:0_15:0_18:2)	0.984135104622613	positive
TG(18:0_17:0_18:1)	TG(15:0_18:1_18:3)	0.98412941184858	positive
TG(26:0_18:1_18:1)	TG(18:1_18:1_24:1)	0.984126070804658	positive
TG(18:0_18:1_23:1)	TG(16:0_12:0_22:5)	0.984125894743135	positive
TG(18:0_16:0_18:3)	TG(16:1_14:1_18:2)	0.984121955608985	positive
TG(26:0_18:0_18:1)	TG(18:1_18:3_18:3)	0.98410301458254	positive
TG(16:0_10:0_22:5)	TG(4:0_6:0_18:2)	0.984085680702329	positive
TG(18:0_17:1_18:1)	TG(16:0_10:0_22:5)	0.984059942327721	positive
TG(15:0_14:0_18:1)	TG(16:0_6:0_17:0)	0.984050413106971	positive
TG(16:0_18:1_22:5)	TG(18:0_18:1_18:3)	0.984048494680623	positive
TG(19:1_18:0_18:1)	TG(16:0_6:0_22:5)	0.984045912246516	positive
TG(15:0_10:0_18:1)	TG(16:0_6:0_18:1)	0.984045048124515	positive
TG(16:0_8:0_18:1)	TG(4:0_10:0_18:2)	0.984018731202918	positive
TG(19:1_6:0_18:2)	TG(6:0_10:1_10:1)	0.984010227762895	positive
TG(18:0_17:0_23:0)	TG(18:0_18:1_18:3)	0.983982355142379	positive
TG(19:1_18:1_18:1)	TG(18:0_18:1_18:1)	0.983972699040627	positive
TG(17:0_10:0_18:3)	TG(4:0_6:0_18:2)	0.983966871376852	positive
TG(15:0_18:1_18:1)	TG(15:0_10:0_18:1)	0.983957365447047	positive
TG(15:0_18:1_18:1)	TG(6:0_12:0_18:3)	0.983953411241297	positive
TG(18:0_8:0_18:3)	TG(8:0_10:0_12:0)	0.983920358098051	positive
TG(16:0_18:1_23:1)	TG(17:0_10:0_18:3)	0.983912812747584	positive
TG(18:1_18:2_18:2)	TG(19:1_6:0_18:2)	0.983911909696072	positive
TG(16:0_10:0_20:4)	TG(16:0_10:0_14:3)	0.983911162627036	positive
TG(18:0_18:1_23:0)	TG(16:0_18:1_24:1)	0.98390195689973	positive
TG(16:0_12:0_22:5)	TG(4:0_15:0_18:3)	0.983900021472562	positive
TG(4:0_8:0_18:3)	TG(4:0_6:0_16:1)	0.9838747698796	positive
TG(26:0_18:1_18:1)	TG(16:0_18:1_23:0)	0.983866665358338	positive
TG(15:0_18:2_18:3)	SM(d16:0_20:0)	0.983864632131102	positive
TG(18:0_18:1_18:3)	TG(17:0_18:1_18:3)	0.983852481803834	positive
TG(16:0_18:1_18:3)	TG(6:0_6:0_18:2)	0.983849326498231	positive
TG(16:0_18:1_23:1)	TG(16:0_18:1_22:1)	0.983848592126124	positive
TG(18:0_18:1_24:1)	TG(4:0_15:0_18:2)	0.983847991536492	positive
TG(4:0_16:0_20:5)	TG(4:0_17:1_18:3)	0.983839512660082	positive
TG(6:0_6:0_18:2)	Cer(d18:1_24:0)	0.983836715936444	positive
TG(18:0_15:0_18:1)	TG(15:0_6:0_18:2)	0.983831668616874	positive
TG(18:1_18:2_18:3)	TG(15:0_6:0_18:2)	0.983830624688375	positive
TG(16:0_18:1_24:0)	TG(4:0_6:0_18:3)	0.983818984699891	positive
TG(18:1_18:1_23:1)	TG(4:0_6:0_18:2)	0.983816712057174	positive
TG(18:1_18:1_23:1)	TG(15:0_6:0_18:2)	0.983807560860291	positive
TG(4:0_14:1_18:1)	TG(6:0_6:0_18:2)	0.983806907513178	positive
TG(26:0_18:1_18:1)	TG(6:0_10:1_10:1)	0.983785781970451	positive
TG(16:0_18:1_23:0)	TG(18:0_6:0_20:4)	0.983762553677358	positive
TG(26:0_18:1_18:1)	TG(18:1_18:1_22:5)	0.983749028881584	positive
TG(18:1_18:1_23:1)	TG(18:0_6:0_20:4)	0.983741576553847	positive
TG(18:0_17:0_18:1)	TG(6:0_8:0_18:3)	0.983723519117973	positive
TG(26:0_18:1_18:1)	TG(16:0_18:1_22:5)	0.983721721458191	positive
TG(18:0_18:1_18:3)	TG(4:0_6:0_18:2)	0.983710800978979	positive
TG(18:1_17:1_18:3)	TG(10:0_18:3_18:3)	0.983708910078449	positive
TG(26:0_18:1_18:1)	TG(19:1_18:0_18:0)	0.983704197473916	positive
TG(8:0_10:0_20:5)	TG(8:0_10:0_12:0)	0.983701933431301	positive
TG(16:0_18:1_22:1)	TG(16:0_10:0_14:3)	0.983700971300814	positive
TG(17:0_10:0_18:3)	Cer(d18:1_24:0)	0.983696600727924	positive
TG(16:0_18:1_18:3)	TG(6:0_12:0_18:3)	0.983694188421141	positive
TG(15:0_18:1_18:1)	TG(4:0_6:0_18:2)	0.983681933044578	positive
TG(18:1_18:2_21:0)	TG(18:0_6:0_20:4)	0.9836747482662	positive
TG(18:1_18:1_23:1)	TG(15:0_6:0_18:3)	0.983673356967578	positive
TG(18:0_18:1_23:1)	TG(18:0_6:0_20:4)	0.983673228321776	positive
TG(18:0_6:0_20:4)	Cer(d18:1_23:0)	0.983672046093419	positive
TG(4:0_16:0_18:2)	TG(4:0_15:0_18:2)	0.983667930615663	positive
TG(4:0_16:0_18:2)	TG(6:0_10:0_18:3)	0.983664407785497	positive
TG(18:1_18:1_23:1)	TG(4:0_18:1_18:3)	0.983657485635916	positive
TG(26:0_16:0_18:1)	TG(19:1_18:1_18:1)	0.983645915896526	positive
TG(18:0_18:1_23:0)	TG(10:0_18:3_18:3)	0.983640358351093	positive
TG(18:1_18:1_22:5)	TG(4:0_6:0_18:3)	0.983635887791611	positive
TG(18:1_18:1_22:4)	TG(18:4_18:0_20:5)	0.983635421221914	positive
TG(18:0_18:1_23:1)	TG(4:0_18:1_18:3)	0.983591426522225	positive
TG(6:0_12:0_18:3)	TG(4:0_6:0_19:1)	0.983590664049573	positive
TG(18:0_18:1_18:1)	TG(8:0_10:0_20:5)	0.983584817611319	positive
TG(16:0_18:1_18:3)	TG(4:0_18:1_18:3)	0.983582023336983	positive
TG(18:0_16:0_18:3)	TG(16:0_18:1_18:1)	0.98358152319057	positive
TG(15:0_18:2_18:3)	TG(4:0_16:0_20:5)	0.983573253722252	positive
TG(17:0_10:0_18:1)	TG(15:0_10:0_18:1)	0.983573250133724	positive
TG(18:1_18:1_20:5)	TG(4:0_18:1_18:3)	0.983572195826629	positive
TG(18:0_18:1_24:1)	TG(4:0_18:1_18:3)	0.983569244580342	positive
TG(19:1_18:0_18:1)	TG(16:0_18:1_18:1)	0.983567943909358	positive
TG(18:0_18:1_23:0)	TG(6:0_8:0_10:1)	0.983559043402307	positive
TG(18:0_16:0_18:3)	TG(18:0_8:0_18:3)	0.983552810915332	positive
TG(16:0_10:0_20:4)	TG(4:0_18:1_18:1)	0.983548708024887	positive
TG(15:0_18:1_18:1)	TG(16:0_8:0_18:1)	0.983535983100216	positive
TG(18:0_17:0_18:1)	TG(16:0_18:1_18:1)	0.983534881307255	positive
TG(15:0_14:0_18:1)	TG(15:0_16:0_16:0)	0.98352135420755	positive
TG(18:1_18:2_18:3)	TG(19:1_6:0_18:2)	0.983503126154235	positive
TG(18:0_10:0_18:3)	TG(16:0_8:0_18:1)	0.983501753864742	positive
TG(15:0_10:0_18:1)	TG(4:0_18:1_19:1)	0.983497748075339	positive
TG(16:0_6:0_22:5)	TG(6:0_18:1_18:3)	0.983497382923928	positive
TG(16:0_18:1_18:1)	TG(4:0_16:0_18:2)	0.983488475965507	positive
TG(18:1_18:2_21:0)	TG(6:0_8:0_18:3)	0.983478197440104	positive
TG(16:0_6:0_18:1)	TG(4:0_14:1_18:1)	0.983471915856499	positive
TG(19:1_18:1_18:1)	TG(14:0_17:1_18:3)	0.983440426459751	positive
TG(18:0_17:0_18:1)	TG(16:0_14:0_22:5)	0.983428567804897	positive
TG(4:0_16:0_18:2)	TG(4:0_15:0_18:1)	0.98342139840795	positive
TG(18:0_18:1_20:0)	TG(16:0_6:0_18:1)	0.98341909713082	positive
TG(18:0_18:1_24:1)	TG(18:1_18:1_22:5)	0.983413613747383	positive
TG(16:0_18:1_24:0)	TG(18:1_18:2_18:3)	0.983408986114725	positive
TG(26:0_16:0_18:1)	TG(18:1_18:1_22:4)	0.983401827118581	positive
TG(15:0_6:0_18:2)	Cer(d18:1_24:0)	0.98339538691205	positive
TG(4:0_10:0_18:2)	TG(4:0_6:0_16:0)	0.983386917516494	positive
TG(16:0_12:0_22:5)	TG(6:0_12:0_18:3)	0.983377384573066	positive
TG(18:1_18:2_21:0)	TG(18:1_18:2_18:2)	0.98335817282095	positive
TG(18:1_18:1_22:4)	TG(16:0_18:1_22:5)	0.983342859059225	positive
TG(16:0_16:0_20:4)	TG(15:0_18:1_18:1)	0.983341567224702	positive
TG(15:0_18:2_18:3)	TG(16:0_6:0_22:5)	0.98334108953465	positive
TG(8:0_10:0_12:0)	TG(4:0_6:0_16:0)	0.983337510756061	positive
TG(16:0_18:1_24:0)	TG(14:0_17:1_18:3)	0.983335594139383	positive
TG(18:1_18:1_18:3)	TG(4:0_18:1_19:1)	0.983333991960386	positive
TG(16:0_18:1_22:1)	TG(16:0_6:0_18:1)	0.98331414668366	positive
TG(16:0_18:1_23:0)	TG(18:1_18:2_18:3)	0.983313582862792	positive
TG(18:1_18:1_24:1)	TG(18:0_17:0_23:0)	0.983312210760227	positive
DG(30:0e)	TG(10:0_10:0_14:0)	0.983309191826916	positive
TG(19:1_6:0_18:2)	TG(4:0_16:0_20:5)	0.983296395267585	positive
TG(18:0_18:0_18:1)	TG(4:0_15:0_18:3)	0.983279750873012	positive
TG(16:0_16:0_18:3)	TG(6:0_12:0_18:3)	0.983277204061835	positive
TG(26:0_18:0_18:1)	TG(16:0_18:1_23:1)	0.983276419826937	positive
TG(16:0_12:0_22:5)	TG(17:0_10:0_18:3)	0.983270598469069	positive
TG(18:1_14:0_18:3)	TG(8:0_10:0_20:5)	0.983263133502892	positive
TG(16:0_18:1_22:5)	TG(16:0_12:0_22:5)	0.983261724047555	positive
TG(17:0_18:1_18:3)	TG(6:0_14:0_18:3)	0.983260688235928	positive
TG(16:0_6:0_22:5)	TG(15:0_6:0_18:3)	0.983256086611097	positive
TG(4:0_18:1_18:1)	TG(4:0_15:0_18:2)	0.983252308057466	positive
TG(18:0_16:0_18:1)	TG(4:0_16:0_18:2)	0.983219684515343	positive
TG(4:0_14:1_18:1)	TG(4:0_10:0_18:2)	0.983205796392688	positive
TG(18:1_14:0_18:3)	TG(15:0_6:0_16:0)	0.983200085457126	positive
TG(25:0_18:0_18:1)	TG(17:0_6:0_18:3)	0.983198828146382	positive
TG(18:0_15:0_18:3)	TG(17:0_10:0_18:3)	0.983195693746894	positive
TG(16:0_14:0_22:5)	TG(15:0_18:2_18:3)	0.983195306841296	positive
TG(26:0_18:0_18:1)	TG(17:0_6:0_18:3)	0.983192483336365	positive
TG(26:0_16:0_18:1)	TG(6:0_18:1_18:3)	0.983181561911738	positive
TG(15:0_18:1_18:1)	TG(6:0_14:0_18:3)	0.983180239566616	positive
TG(18:1_18:1_20:5)	TG(16:0_12:0_22:5)	0.983179234493697	positive
TG(18:0_15:0_18:3)	TG(4:0_16:0_20:5)	0.98317422336991	positive
TG(6:0_18:1_18:3)	TG(4:0_16:0_20:5)	0.983172131250221	positive
TG(19:1_18:0_18:0)	TG(18:1_17:1_18:3)	0.983164413925722	positive
TG(16:0_16:0_20:4)	TG(6:0_6:0_18:2)	0.98314782248481	positive
TG(18:1_18:1_24:1)	TG(16:0_18:1_23:0)	0.983147388025508	positive
TG(26:0_16:0_18:1)	TG(18:0_17:0_18:1)	0.983134623538218	positive
TG(18:1_18:1_24:1)	TG(17:0_10:0_18:3)	0.983131620638567	positive
TG(18:0_15:0_18:3)	TG(6:0_8:0_18:3)	0.983124307380202	positive
TG(16:0_14:0_22:5)	Cer(d18:1_23:0)	0.98312180710582	positive
TG(19:1_6:0_18:2)	TG(6:0_12:0_18:3)	0.983118519251385	positive
TG(17:0_10:0_18:3)	TG(16:0_8:0_18:1)	0.983110679621484	positive
TG(16:0_10:0_20:4)	TG(6:0_14:0_18:3)	0.983109271312578	positive
TG(4:0_14:1_18:1)	TG(6:0_10:0_18:1)	0.983108628611496	positive
TG(19:1_18:0_18:1)	TG(4:0_18:2_18:3)	0.983098304902106	positive
TG(15:0_6:0_18:2)	TG(8:0_10:0_20:5)	0.98309686832508	positive
TG(18:1_18:1_22:4)	TG(4:0_18:2_18:3)	0.983088318255576	positive
TG(18:1_18:2_18:3)	TG(18:0_18:1_18:1)	0.983059347241706	positive
TG(18:0_18:1_24:1)	TG(4:0_16:0_20:5)	0.983049320615153	positive
TG(17:0_10:0_18:3)	TG(15:0_10:0_18:1)	0.983044868829372	positive
TG(16:0_18:1_24:0)	TG(18:1_18:2_18:2)	0.983044556288107	positive
TG(15:0_10:0_18:2)	TG(4:0_12:0_18:2)	0.983043629420355	positive
TG(18:1_17:1_18:3)	TG(4:0_8:0_18:3)	0.983043044870178	positive
TG(18:0_10:0_18:3)	TG(17:0_10:0_18:1)	0.983038124257504	positive
TG(18:1_18:1_22:4)	TG(16:0_18:1_23:0)	0.983034231140209	positive
TG(18:0_18:1_23:1)	TG(16:0_10:0_22:5)	0.983031213029073	positive
TG(19:1_18:0_18:0)	TG(14:0_18:3_18:3)	0.983029086937429	positive
TG(18:0_18:0_18:1)	TG(15:0_18:1_18:1)	0.983015252877723	positive
TG(17:0_6:0_18:3)	TG(4:0_15:0_18:2)	0.983013751817723	positive
TG(26:0_18:1_18:1)	TG(19:1_6:0_18:2)	0.983013103691119	positive
TG(18:0_18:1_18:3)	TG(14:0_17:1_18:3)	0.982979083847548	positive
TG(25:0_18:0_18:1)	TG(4:0_8:0_18:3)	0.982977522429016	positive
TG(16:0_8:0_18:1)	TG(6:0_6:0_18:2)	0.982930050583671	positive
TG(4:0_6:0_18:2)	TG(4:0_6:0_16:0)	0.982929791907049	positive
TG(16:0_18:1_23:0)	TG(19:1_18:1_18:1)	0.982907326030419	positive
TG(18:1_18:1_24:1)	TG(17:0_18:1_18:3)	0.982906086774648	positive
TG(18:1_18:2_21:0)	TG(4:0_15:0_18:2)	0.982896348513119	positive
TG(16:0_18:1_24:1)	TG(4:0_18:2_18:3)	0.982890133259117	positive
TG(18:1_18:2_21:0)	TG(17:0_18:1_18:3)	0.982880681168229	positive
TG(16:0_18:1_22:1)	TG(15:0_18:1_18:1)	0.982878021593725	positive
TG(16:0_10:0_20:4)	TG(6:0_8:0_18:3)	0.982866470257887	positive
TG(16:0_10:0_22:5)	TG(6:0_6:0_18:2)	0.98286418216713	positive
TG(6:0_6:0_18:2)	TG(4:0_6:0_16:1)	0.982859971483981	positive
TG(14:0_18:3_18:3)	TG(18:0_6:0_20:4)	0.982857485040146	positive
TG(16:0_12:0_22:5)	TG(4:0_18:1_18:3)	0.982852711100627	positive
TG(18:0_17:0_23:0)	TG(14:0_17:1_18:3)	0.982850118154994	positive
TG(18:1_18:1_20:5)	TG(18:0_15:0_18:3)	0.982849907687356	positive
TG(18:0_10:0_18:3)	TG(18:0_8:0_18:3)	0.982840950398581	positive
TG(25:0_18:0_18:1)	TG(16:0_18:1_24:0)	0.982830929748446	positive
TG(16:0_18:1_24:0)	TG(4:0_18:1_19:1)	0.982826259166712	positive
TG(16:0_10:0_22:5)	TG(6:0_10:0_18:3)	0.982803151011158	positive
TG(18:1_18:2_21:0)	TG(16:0_18:1_22:1)	0.982797941233227	positive
TG(18:1_18:3_18:3)	TG(4:0_16:0_20:5)	0.982793884733037	positive
TG(18:0_18:1_23:0)	TG(18:0_6:0_20:4)	0.982777192893984	positive
TG(16:0_10:0_18:1)	TG(8:0_10:0_20:5)	0.982776715973499	positive
TG(16:0_18:1_22:5)	TG(19:1_18:0_18:1)	0.982762179342199	positive
TG(4:0_12:0_18:2)	TG(6:0_10:0_18:1)	0.982762092353245	positive
TG(18:0_16:0_18:3)	Cer(d18:1_24:0)	0.982756886422044	positive
TG(18:1_18:1_22:4)	TG(6:0_10:1_10:1)	0.982726159918462	positive
TG(18:0_18:1_18:3)	TG(6:0_10:0_18:3)	0.982722336864216	positive
TG(15:0_18:1_18:3)	TG(4:0_16:0_20:5)	0.982714944665008	positive
TG(16:0_18:1_18:3)	TG(14:0_17:1_18:3)	0.982686448483793	positive
TG(18:1_18:1_22:4)	TG(4:0_15:0_18:3)	0.982685340614761	positive
TG(14:0_18:3_18:3)	TG(19:1_6:0_18:2)	0.98268002884382	positive
TG(16:1_10:0_18:1)	TG(16:0_8:0_18:1)	0.982677244656784	positive
TG(18:1_18:2_18:3)	TG(18:0_18:0_18:1)	0.982676312826341	positive
TG(15:0_6:0_18:2)	TG(6:0_8:0_18:3)	0.982676122141466	positive
TG(6:0_14:0_17:1)	TG(4:0_14:1_18:1)	0.982659239063113	positive
TG(16:0_18:1_24:0)	TG(18:1_14:0_18:3)	0.982657660976954	positive
TG(16:0_10:0_18:1)	TG(4:0_10:0_18:2)	0.982652831070718	positive
TG(26:0_18:0_18:1)	TG(4:0_18:2_18:3)	0.982648016867668	positive
TG(18:1_18:1_22:5)	TG(6:0_10:1_10:1)	0.982638942592217	positive
TG(4:0_18:1_19:1)	TG(6:0_8:0_18:3)	0.982635425460729	positive
TG(18:0_15:0_18:3)	TG(6:0_10:1_10:1)	0.982620878826325	positive
TG(18:1_18:2_18:2)	TG(16:0_12:0_22:5)	0.982611305010091	positive
TG(19:1_18:1_18:1)	TG(16:0_10:0_20:4)	0.98261116511374	positive
TG(4:0_12:0_18:2)	TG(10:0_10:0_12:0)	0.982610559439693	positive
TG(16:0_18:1_24:1)	TG(14:0_17:1_18:3)	0.982579221396152	positive
TG(16:0_16:0_18:1)	TG(18:0_10:0_18:3)	0.982576338713488	positive
TG(15:0_10:0_18:1)	TG(6:0_6:0_18:2)	0.982563268892815	positive
TG(18:1_18:3_18:3)	TG(16:0_6:0_22:5)	0.982563256617672	positive
TG(16:0_16:0_20:4)	TG(15:0_6:0_16:0)	0.982562452547681	positive
TG(18:1_18:2_18:3)	TG(15:0_18:1_18:3)	0.982558771484876	positive
TG(18:0_17:1_18:1)	TG(17:0_6:0_18:3)	0.982554127166721	positive
TG(6:0_14:0_17:1)	TG(15:0_6:0_16:0)	0.982553679332414	positive
TG(4:0_18:1_18:1)	TG(15:0_6:0_16:0)	0.982549450096346	positive
TG(16:0_10:0_18:1)	TG(4:0_14:1_18:1)	0.98254761745628	positive
TG(6:0_8:0_18:3)	Cer(d18:1_24:0)	0.982543639274475	positive
TG(18:1_14:0_18:3)	TG(4:0_18:1_18:1)	0.982541798974754	positive
TG(16:0_18:1_18:3)	TG(4:0_16:0_18:2)	0.982538803608266	positive
TG(18:0_18:0_18:1)	TG(4:0_15:0_18:2)	0.982518714404565	positive
TG(18:1_14:0_18:3)	Cer(d18:1_24:0)	0.98251355817078	positive
TG(17:0_10:0_18:1)	TG(16:0_8:0_18:1)	0.982509121218768	positive
TG(18:0_18:1_23:0)	TG(19:1_18:0_18:1)	0.982502816825807	positive
TG(16:0_18:3_18:3)	TG(15:0_6:0_18:2)	0.982494247339926	positive
TG(18:0_18:1_18:1)	TG(16:0_10:0_22:5)	0.982475958936275	positive
TG(4:0_17:1_18:3)	TG(6:0_10:1_10:1)	0.982464174848614	positive
TG(4:0_6:0_18:1)	TG(4:0_6:0_16:0)	0.982454053284161	positive
TG(4:0_8:0_18:1)	TG(4:0_6:0_16:0)	0.982453642169086	positive
TG(18:1_18:1_20:5)	TG(10:0_18:3_18:3)	0.982452235487906	positive
TG(26:0_18:1_18:1)	TG(16:0_14:0_22:5)	0.982435945030543	positive
TG(19:1_18:0_18:0)	TG(17:0_10:0_18:3)	0.982413106230984	positive
TG(26:0_18:1_18:1)	TG(16:0_18:1_24:1)	0.982409910504595	positive
TG(18:0_18:0_18:1)	TG(6:0_6:0_18:2)	0.982405874671832	positive
TG(18:0_15:0_18:1)	TG(17:0_10:0_18:3)	0.982405130773198	positive
TG(26:0_16:0_18:1)	TG(4:0_8:0_18:3)	0.982404409125088	positive
TG(6:0_8:0_18:3)	TG(4:0_6:0_16:1)	0.98239913290993	positive
TG(18:0_18:1_23:1)	TG(19:1_18:1_18:1)	0.98239624393707	positive
TG(15:0_10:0_18:2)	Cer(d18:1_24:0)	0.982395782985241	positive
TG(18:0_18:1_18:3)	TG(15:0_18:1_18:1)	0.982378814298976	positive
TG(4:0_10:0_18:2)	TG(4:0_6:0_18:1)	0.982377351101799	positive
TG(18:0_17:1_18:1)	TG(4:0_6:0_18:2)	0.982376108026509	positive
TG(26:0_18:1_18:1)	TG(15:0_18:1_18:3)	0.982375363214763	positive
TG(16:1_14:1_18:2)	TG(4:0_6:0_18:2)	0.98237304017202	positive
TG(4:0_6:0_19:1)	TG(4:0_6:0_18:2)	0.982367498727503	positive
DG(26:2e)	TG(16:0_14:0_14:0)	0.982367353124495	positive
TG(16:0_10:0_22:5)	TG(6:0_8:0_18:3)	0.982361895646996	positive
TG(26:0_16:0_18:1)	TG(4:0_18:1_19:1)	0.982340865019435	positive
TG(18:1_18:3_18:3)	TG(17:0_6:0_18:3)	0.982329777856729	positive
TG(18:1_18:1_18:3)	TG(6:0_14:0_18:3)	0.98232862642093	positive
TG(18:0_15:0_18:3)	TG(6:0_12:0_18:3)	0.982327977502983	positive
TG(18:1_18:1_23:1)	TG(6:0_18:1_18:3)	0.982327331483476	positive
TG(18:0_15:0_18:3)	TG(16:0_16:0_18:3)	0.982322436010924	positive
TG(15:0_16:1_18:1)	TG(16:0_10:0_20:4)	0.982320332196664	positive
TG(16:0_16:0_20:4)	TG(16:0_6:0_18:1)	0.98231754121574	positive
TG(16:0_18:1_18:3)	TG(16:0_16:0_18:3)	0.982312578161955	positive
TG(16:0_16:0_18:3)	TG(17:0_10:0_18:1)	0.982310981415933	positive
TG(15:0_6:0_18:3)	TG(4:0_8:0_18:3)	0.982309367741933	positive
TG(14:0_17:1_18:3)	TG(4:0_18:2_18:3)	0.982288514754422	positive
TG(16:0_14:0_18:3)	TG(4:0_14:1_18:1)	0.982280373149391	positive
TG(18:1_18:1_18:3)	TG(15:0_6:0_18:3)	0.982270953807427	positive
TG(18:1_18:1_22:5)	TG(18:1_18:2_21:0)	0.98227038657245	positive
TG(16:0_18:1_24:1)	TG(18:1_17:1_18:3)	0.982256547108168	positive
TG(4:0_18:1_19:1)	TG(4:0_18:1_18:1)	0.982251874018336	positive
TG(16:0_12:0_18:1)	TG(13:0_10:2_14:4)	0.982251504053749	positive
TG(18:1_18:2_18:3)	TG(4:0_6:0_18:2)	0.982246354369465	positive
TG(16:0_18:1_24:1)	TG(4:0_6:0_18:2)	0.982245029972683	positive
TG(15:0_18:1_18:1)	TG(19:1_6:0_18:2)	0.982238039294299	positive
TG(26:0_16:0_18:1)	TG(4:0_6:0_18:3)	0.982225533359889	positive
TG(16:0_14:0_22:5)	TG(18:0_6:0_20:4)	0.982223759427375	positive
TG(16:1_14:1_18:2)	TG(15:0_10:0_18:2)	0.98221598909008	positive
TG(16:0_6:0_22:5)	TG(4:0_17:1_18:3)	0.982210373124159	positive
TG(18:0_18:1_24:1)	TG(6:0_10:1_10:1)	0.982209124370723	positive
TG(4:0_17:1_18:3)	TG(4:0_8:0_18:3)	0.982204703845546	positive
TG(18:0_18:0_18:1)	TG(18:1_17:1_18:3)	0.982191645208994	positive
TG(18:1_17:1_18:3)	TG(14:0_17:1_18:3)	0.982183844423378	positive
TG(16:0_18:3_18:3)	TG(6:0_14:0_18:3)	0.982181381226649	positive
TG(6:0_10:1_10:1)	TG(4:0_6:0_16:1)	0.982172582522222	positive
TG(15:0_10:0_18:2)	TG(4:0_10:0_18:2)	0.982162060307837	positive
TG(16:0_18:1_22:1)	TG(6:0_14:0_18:3)	0.982161532721836	positive
TG(18:1_18:1_23:1)	TG(15:0_18:2_18:3)	0.982161430644309	positive
TG(16:1_14:1_18:2)	TG(4:0_18:1_19:1)	0.982160140955039	positive
TG(18:1_18:1_20:5)	TG(19:1_6:0_18:2)	0.982158353232597	positive
TG(18:1_18:1_22:4)	TG(16:0_14:0_22:5)	0.982150182744026	positive
TG(18:1_18:2_21:0)	TG(15:0_6:0_18:3)	0.982148182395555	positive
TG(18:0_15:0_18:3)	TG(4:0_18:2_18:3)	0.982143753664559	positive
TG(16:0_16:0_18:3)	TG(4:0_12:0_18:2)	0.982138526107852	positive
TG(16:0_14:0_22:5)	TG(18:0_16:0_18:3)	0.982134778977873	positive
TG(18:0_18:1_23:0)	TG(4:0_18:1_18:3)	0.982124172414793	positive
TG(16:0_12:0_18:1)	TG(16:0_6:0_17:0)	0.982124171726877	positive
TG(16:0_18:1_22:1)	TG(17:0_10:0_18:3)	0.982119853216931	positive
TG(18:1_18:2_21:0)	TG(4:0_6:0_18:3)	0.982119154825945	positive
TG(18:0_18:1_18:1)	TG(15:0_10:0_18:2)	0.982113023060116	positive
TG(4:0_16:0_18:2)	Cer(d18:1_24:0)	0.982101019194514	positive
TG(10:0_18:3_18:3)	TG(6:0_8:0_10:1)	0.98209394127731	positive
TG(26:0_18:1_18:1)	TG(18:1_18:1_18:3)	0.982072612396966	positive
TG(16:0_18:1_22:1)	TG(17:0_18:1_18:3)	0.982052035014301	positive
TG(18:1_18:1_18:3)	TG(16:0_6:0_22:5)	0.982049616570566	positive
TG(18:1_18:2_18:3)	TG(6:0_18:1_18:3)	0.982042766272761	positive
TG(18:1_18:1_22:5)	TG(18:4_18:0_20:5)	0.982031268003305	positive
TG(26:0_16:0_18:1)	TG(16:0_12:0_22:5)	0.982025888442523	positive
TG(18:0_17:0_23:0)	TG(16:0_10:0_22:5)	0.98202305655555	positive
TG(18:1_18:2_18:2)	TG(18:0_18:1_18:3)	0.982015219212988	positive
TG(16:1_14:1_18:2)	TG(8:0_10:0_20:5)	0.982008845363242	positive
TG(19:1_18:0_18:0)	TG(6:0_8:0_18:3)	0.982001845725248	positive
TG(18:0_18:1_24:1)	TG(4:0_6:0_18:2)	0.981993266999542	positive
TG(15:0_16:1_18:1)	TG(4:0_12:0_18:2)	0.981969696278091	positive
TG(18:1_18:1_18:3)	TG(14:0_18:3_18:3)	0.981969435505625	positive
TG(16:0_18:1_22:1)	TG(19:1_6:0_18:2)	0.981968689644027	positive
TG(15:0_16:1_18:1)	TG(16:1_10:0_18:1)	0.981968271788282	positive
TG(18:0_6:0_20:4)	TG(4:0_6:0_18:2)	0.981967142431328	positive
TG(17:0_10:0_18:1)	TG(4:0_15:0_18:1)	0.981962881969034	positive
TG(18:0_18:1_18:1)	TG(16:0_14:0_22:5)	0.981959243845879	positive
TG(16:0_18:1_24:0)	TG(4:0_17:1_18:3)	0.981959217081633	positive
TG(16:0_18:1_18:3)	Cer(d18:1_24:0)	0.981955586308773	positive
TG(8:0_10:0_20:5)	TG(6:0_14:0_18:3)	0.981951949334821	positive
TG(18:0_16:0_18:3)	TG(6:0_8:0_18:3)	0.981945741244419	positive
TG(16:0_18:1_22:5)	TG(4:0_18:1_19:1)	0.981926555196709	positive
TG(18:0_18:1_18:3)	TG(16:0_10:0_20:4)	0.981925699870017	positive
TG(18:0_16:0_18:1)	TG(6:0_6:0_18:2)	0.981917303908076	positive
TG(18:1_17:1_18:3)	TG(18:0_6:0_20:4)	0.981913431580448	positive
TG(16:0_16:0_18:3)	TG(4:0_6:0_18:2)	0.981908308258335	positive
TG(18:0_18:1_20:0)	TG(6:0_8:0_18:3)	0.981905929458306	positive
TG(16:0_10:0_14:3)	TG(4:0_18:1_18:1)	0.981899974836492	positive
TG(18:0_17:0_23:0)	TG(19:1_18:1_18:1)	0.98189985103193	positive
TG(16:0_10:0_22:5)	TG(6:0_10:1_10:1)	0.981897211194531	positive
TG(18:1_18:2_22:0)	TG(18:0_17:1_18:1)	0.981892085432991	positive
TG(16:0_8:0_18:1)	TG(4:0_18:1_18:1)	0.981874546948388	positive
TG(16:0_18:1_18:3)	TG(6:0_8:0_18:3)	0.981874013812053	positive
TG(16:0_14:0_18:1)	TG(16:0_6:0_16:0)	0.981866429033649	positive
TG(16:0_18:1_22:1)	TG(18:1_18:2_18:3)	0.981840525986735	positive
TG(18:0_15:0_18:1)	TG(19:1_6:0_18:2)	0.981825859814537	positive
TG(16:0_18:3_18:3)	TG(6:0_10:0_18:3)	0.981825720259749	positive
TG(26:0_18:1_18:1)	TG(18:0_18:1_18:3)	0.981820629262702	positive
TG(18:0_17:0_23:0)	TG(10:0_18:3_18:3)	0.981818602294387	positive
TG(25:0_18:0_18:1)	TG(10:0_18:3_18:3)	0.981814819442991	positive
TG(18:1_18:1_18:3)	TG(16:0_6:0_18:1)	0.98181036853962	positive
TG(18:1_18:2_18:3)	TG(16:0_6:0_18:1)	0.981796497486156	positive
TG(18:1_18:2_18:3)	TG(4:0_18:1_18:3)	0.981784189370566	positive
TG(4:0_16:0_20:5)	TG(15:0_6:0_18:3)	0.981780640316715	positive
TG(15:0_10:0_18:2)	TG(4:0_6:0_18:2)	0.98176595466411	positive
TG(16:0_10:0_22:5)	TG(4:0_16:1_18:3)	0.981761706856271	positive
TG(18:1_18:1_20:5)	TG(4:0_6:0_18:3)	0.98175734691009	positive
TG(6:0_9:0_11:3)	TG(4:0_6:0_16:0)	0.981735385780515	positive
TG(18:0_18:1_24:1)	TG(4:0_15:0_18:3)	0.98173379701326	positive
TG(18:1_18:2_18:2)	TG(6:0_8:0_18:3)	0.981724143514731	positive
TG(19:1_18:1_18:1)	TG(6:0_10:0_18:3)	0.981720321351871	positive
TG(19:1_18:0_18:1)	TG(6:0_10:0_18:3)	0.981713635711362	positive
TG(15:0_16:0_16:0)	TG(16:0_14:0_14:0)	0.981712890345075	positive
TG(16:0_10:0_18:1)	TG(15:0_10:0_18:2)	0.981709668892708	positive
TG(18:1_18:2_18:3)	TG(6:0_14:0_18:3)	0.981702105744812	positive
TG(16:0_18:1_18:3)	TG(16:0_10:0_14:3)	0.981697566088209	positive
TG(18:0_10:0_18:3)	TG(16:0_6:0_17:0)	0.981686571587891	positive
TG(16:0_18:1_24:0)	TG(18:1_18:3_18:3)	0.981686186108719	positive
TG(18:0_18:1_23:0)	TG(16:0_18:1_18:3)	0.981671152399447	positive
TG(19:1_18:0_18:0)	TG(18:0_17:1_18:1)	0.98166800899708	positive
TG(18:1_18:1_23:1)	TG(16:0_10:0_22:5)	0.981658919709124	positive
TG(16:0_18:1_18:1)	TG(18:0_16:0_18:1)	0.981658729737192	positive
TG(16:0_18:1_18:1)	TG(17:0_10:0_18:3)	0.981653220021514	positive
TG(18:0_18:0_18:1)	TG(14:0_18:3_18:3)	0.981653028755315	positive
TG(16:0_18:1_24:0)	TG(15:0_18:2_18:3)	0.981647531368432	positive
TG(16:0_18:1_18:1)	TG(16:0_8:0_18:1)	0.981645439364305	positive
TG(18:0_18:1_20:0)	TG(4:0_6:0_18:3)	0.981636812499147	positive
TG(16:0_18:1_24:1)	TG(4:0_16:0_20:5)	0.981609744902402	positive
TG(18:1_18:1_23:1)	TG(4:0_18:1_19:1)	0.981606849339507	positive
TG(16:0_18:1_24:0)	TG(18:0_6:0_20:4)	0.981603436606948	positive
TG(17:0_18:1_18:3)	TG(16:0_6:0_18:1)	0.981601282364839	positive
TG(19:1_18:0_18:0)	TG(6:0_18:1_18:3)	0.981599980798805	positive
TG(18:0_8:0_18:3)	TG(16:0_10:0_18:1)	0.981598702984213	positive
TG(18:0_8:0_18:3)	TG(6:0_10:0_18:3)	0.981589943751677	positive
TG(18:0_17:1_18:1)	TG(15:0_18:1_18:3)	0.98158075679716	positive
TG(26:0_16:0_18:1)	TG(4:0_6:0_18:2)	0.981578995590722	positive
TG(18:1_14:0_18:3)	TG(6:0_8:0_18:3)	0.981561630639808	positive
TG(18:0_18:1_23:0)	TG(18:0_18:1_18:3)	0.981555804846897	positive
[truncated: 11,656 more rows]

## Sheet: negative
LipidIon1	LipidIon2	Coefficient	LABLE
ZyE(35:5)	Hex1Cer(d14:2_16:0)	0.864508052224134	negative
ChE(35:6)	Hex1Cer(d14:2_16:0)	0.862710412627697	negative
ZyE(36:6)	Hex1Cer(d14:2_16:0)	0.841298042526904	negative
TG(18:1_18:1_18:1)	Hex1Cer(d21:2_19:0+O)	0.832610752799435	negative
ZyE(35:6)	Hex1Cer(d14:2_16:0)	0.826575363464127	negative
TG(18:1_18:1_24:1)	Hex1Cer(d14:2_16:0)	0.820248007726978	negative
TG(18:0_18:0_18:0)	TG(20:1e_6:0_6:0)	0.81549085440965	negative
TG(18:0_18:1_18:3)	Hex1Cer(d14:2_16:0)	0.811450737757408	negative
TG(18:1_18:1_18:3)	Hex1Cer(d14:2_16:0)	0.809423779460076	negative
Hex1Cer(d14:2_16:0)	PE(18:1_18:2)	0.806351468020881	negative
TG(4:0_15:0_18:2)	Hex1Cer(d14:2_16:0)	0.804200030851234	negative
