# Supplementary material for: Absolute quantitative Lipidomics reveals lipid differences in milk fat globules of yak and German Simmental cattle
Source: Food Chem X. 2025 Jun 23;29:102686. doi: 10.1016/j.fochx.2025.102686 (PMC12270805; doi:10.1016/j.fochx.2025.102686)
Supplement: Supplementary file 9 — Supplementary material 9 [file mmc9.xlsx]

## Sheet: Table S8-The degree of 187 SDLs
Metabolites	degree
Cer(d18:1_23:0)	173
TG(6:0_14:0_18:3)	173
TG(19:1_6:0_18:2)	173
TG(18:0_15:0_18:3)	173
TG(18:1_18:2_18:2)	173
Cer(d18:1_24:0)	172
TG(4:0_6:0_16:1)	172
TG(6:0_10:0_18:3)	172
TG(15:0_6:0_16:0)	172
TG(4:0_15:0_18:2)	172
TG(8:0_10:0_20:5)	172
TG(15:0_6:0_18:2)	172
TG(15:0_18:1_18:1)	172
TG(18:0_16:0_18:1)	172
TG(16:0_18:1_18:1)	172
TG(16:0_18:1_18:3)	172
TG(18:0_17:0_18:1)	172
TG(18:0_18:1_18:1)	172
TG(18:1_18:2_21:0)	172
TG(6:0_14:0_17:1)	171
TG(16:0_6:0_18:1)	171
TG(16:0_10:0_14:3)	171
TG(4:0_18:1_19:1)	171
TG(17:0_6:0_18:3)	171
TG(16:0_10:0_22:5)	171
TG(15:0_16:1_18:1)	171
TG(16:0_16:0_18:3)	171
TG(18:1_14:0_18:3)	171
TG(18:0_18:1_18:3)	171
TG(19:1_18:0_18:0)	171
TG(19:1_18:1_18:1)	171
TG(18:0_18:1_20:0)	171
TG(16:0_18:1_23:1)	171
TG(6:0_10:1_10:1)	170
TG(4:0_6:0_18:2)	170
TG(4:0_6:0_19:1)	170
TG(6:0_6:0_18:2)	170
TG(6:0_8:0_18:3)	170
TG(4:0_16:0_18:2)	170
TG(15:0_10:0_18:2)	170
TG(17:0_10:0_18:3)	170
TG(16:0_10:0_20:4)	170
TG(16:0_12:0_22:5)	170
TG(15:0_18:1_18:3)	170
TG(18:0_16:0_18:3)	170
TG(18:0_18:0_18:1)	170
TG(19:1_18:0_18:1)	170
TG(16:0_18:1_24:1)	170
TG(18:1_18:1_23:1)	170
TG(18:1_18:1_24:1)	170
TG(4:0_8:0_18:3)	169
TG(4:0_14:1_18:1)	169
TG(6:0_12:0_18:3)	169
TG(15:0_10:0_18:1)	169
TG(18:0_8:0_18:3)	169
TG(18:0_15:0_16:0)	169
TG(18:0_15:0_18:1)	169
TG(16:0_16:0_20:4)	169
TG(18:0_17:1_18:1)	169
TG(16:0_18:1_22:1)	169
TG(26:0_16:0_18:1)	169
TG(18:0_18:1_24:1)	169
PE(18:1_18:2)	168
TG(4:0_6:0_16:0)	168
TG(4:0_6:0_18:1)	168
TG(4:0_18:1_18:1)	168
TG(4:0_16:0_20:5)	168
TG(26:0_18:1_18:1)	168
TG(16:0_16:1_18:1)	168
TG(18:1_18:2_18:3)	168
TG(6:0_9:0_11:3)	167
TG(4:0_15:0_18:1)	167
TG(16:0_8:0_18:1)	167
TG(18:0_6:0_20:4)	167
TG(16:1_14:1_18:2)	167
TG(4:0_8:0_12:0)	166
TG(4:0_10:0_18:2)	166
TG(16:0_6:0_22:5)	166
TG(17:0_10:0_18:1)	166
TG(16:0_14:0_18:1)	166
TG(16:0_18:3_18:3)	166
TG(16:0_18:1_24:0)	166
TG(4:0_8:0_18:1)	166
TG(18:1_18:1_18:3)	166
TG(16:0_6:0_14:0)	165
TG(18:1_18:2_22:0)	165
TG(15:0_16:0_18:3)	165
TG(17:0_18:1_18:3)	165
TG(6:0_8:0_8:0)	164
TG(8:0_10:0_12:0)	164
TG(4:0_12:0_18:2)	164
TG(15:0_8:0_18:1)	164
TG(16:0_14:0_18:3)	164
TG(18:0_17:0_23:0)	164
TG(18:0_18:1_23:1)	164
DG(32:0e)	164
TG(14:0_17:1_18:3)	164
TG(6:0_14:0_18:1)	163
TG(16:0_18:1_22:5)	163
TG(16:0_18:1_23:0)	163
TG(16:0_14:0_22:5)	163
TG(4:0_16:1_18:3)	163
TG(4:0_17:0_18:1)	162
TG(4:0_16:0_22:5)	162
TG(18:1_14:0_20:5)	162
TG(16:0_10:0_18:1)	161
TG(16:1_10:0_18:1)	161
DG(40:6e)	160
TG(13:0_10:2_14:4)	160
TG(18:0_10:0_18:3)	160
TG(6:0_10:0_18:1)	159
TG(16:0_6:0_16:0)	159
TG(18:1_18:1_20:5)	159
TG(4:0_6:0_18:3)	157
TG(4:0_15:0_18:3)	157
TG(18:0_18:1_23:0)	157
TG(26:0_18:0_18:1)	157
TG(4:0_18:1_18:3)	157
TG(14:0_18:3_18:3)	156
TG(6:0_8:0_10:1)	156
TG(4:0_18:2_18:3)	155
TG(16:0_6:0_17:0)	154
TG(25:0_18:0_18:1)	154
DG(30:0e)	154
TG(6:0_18:1_18:3)	154
TG(10:0_18:1_18:1)	153
DG(32:3e)	151
TG(18:1_17:1_18:3)	151
TG(10:0_10:0_12:0)	150
TG(15:0_16:0_18:1)	150
TG(18:4_12:0_16:0)	149
TG(16:0_16:0_18:1)	148
DG(26:2e)	148
TG(18:4_18:0_20:5)	147
TG(6:0_12:0_18:1)	146
TG(18:1_18:1_22:4)	146
TG(18:1_18:1_22:5)	146
PS(18:1_18:1)	145
TG(15:0_6:0_18:3)	145
TG(15:0_18:2_18:3)	144
TG(18:1_18:3_18:3)	144
TG(4:0_17:1_18:3)	143
TG(10:0_10:0_14:0)	142
TG(4:0_6:0_12:0)	142
TG(15:0_14:0_18:1)	141
TG(18:1_12:0_18:1)	141
TG(16:0_12:0_18:1)	140
PS(18:0_18:1)	140
TG(4:0_14:0_18:4)	138
TG(16:0_14:0_14:0)	137
ZyE(35:6)	137
TG(10:0_18:3_18:3)	137
TG(18:0_16:0_21:0)	137
TG(4:0_10:0_15:0)	136
TG(15:0_16:0_16:0)	131
CerP(d39:1)	130
TG(18:0_18:1_20:1)	129
DG(38:6e)	128
TG(18:0_6:0_18:0)	127
TG(18:1_18:1_18:1)	127
DG(20:2e)	123
SM(d16:0_20:0)	123
TG(6:0_8:0_18:1)	122
TG(15:0_10:0_16:0)	120
TG(4:0_15:0_16:0)	117
ZyE(35:5)	109
ChE(35:6)	109
PS(18:0_20:4)	93
TG(18:2_12:1_14:1)	93
ZyE(36:6)	90
TG(8:0_8:0_10:0)	88
TG(18:0_18:0_18:0)	86
ZyE(37:6)	79
DG(42:5e)	74
PE(18:0_16:0)	38
TG(6:0_10:3_18:1)	26
ChE(33:6)	18
Hex1Cer(d14:2_16:0)	9
TG(18:0_16:0_18:0)	6
ChE(24:7)	5
Hex1Cer(t42:2)	4
TG(20:1e_6:0_6:0)	4
TG(32:3e)	3
TG(12:0e_6:0_18:4)	3
Hex1Cer(d21:2_19:0+O)	2
