# Supplementary material for: Absolute quantitative Lipidomics reveals lipid differences in milk fat globules of yak and German Simmental cattle
Source: Food Chem X. 2025 Jun 23;29:102686. doi: 10.1016/j.fochx.2025.102686 (PMC12270805; doi:10.1016/j.fochx.2025.102686)
Supplement: Supplementary file 10 — Supplementary material 10 [file mmc10.xlsx]

## Sheet: Enrichment
Pathway_Hierarchy1	Pathway_Hierarchy2	Map_ID	Map_Name	Test	TestAll	Ref	RefAll	Test_per	Ref_per	Over_Under	p.value	FDR	richFactor
Metabolism	Lipid metabolism	bta00600	Sphingolipid metabolism	3	8	25	4160	37.5	0.600962	over	1.05309e-05	0.000242211	0.12
Human Diseases	Infectious disease: parasitic	bta05140	Leishmaniasis	2	8	6	4160	25	0.144231	over	4.83643e-05	0.000556189	0.333333
Cellular Processes	Cell growth and death	bta04217	Necroptosis	2	8	10	4160	25	0.240385	over	0.000144535	0.000831077	0.2
Organismal Systems	Digestive system	bta04979	Cholesterol metabolism	2	8	10	4160	25	0.240385	over	0.000144535	0.000831077	0.2
Organismal Systems	Digestive system	bta04975	Fat digestion and absorption	2	8	13	4160	25	0.3125	over	0.000249805	0.0011491	0.153846
Environmental Information Processing	Signal transduction	bta04071	Sphingolipid signaling pathway	2	8	15	4160	25	0.360577	over	0.000335629	0.00128658	0.133333
Human Diseases	Endocrine and metabolic disease	bta04931	Insulin resistance	2	8	19	4160	25	0.456731	over	0.000544493	0.00178905	0.105263
Organismal Systems	Digestive system	bta04977	Vitamin digestion and absorption	2	8	39	4160	25	0.9375	over	0.00231442	0.00665395	0.0512821
Human Diseases	Immune disease	bta05322	Systemic lupus erythematosus	1	8	3	4160	12.5	0.072115	over	0.00575953	0.0147188	0.333333
Organismal Systems	Nervous system	bta04722	Neurotrophin signaling pathway	1	8	5	4160	12.5	0.120192	over	0.00958306	0.022041	0.2
Organismal Systems	Endocrine system	bta04920	Adipocytokine signaling pathway	1	8	7	4160	12.5	0.168269	over	0.0133937	0.0280051	0.142857
Human Diseases	Endocrine and metabolic disease	bta04933	AGE-RAGE signaling pathway in diabetic complications	1	8	9	4160	12.5	0.216346	over	0.0171916	0.0329505	0.111111
Human Diseases	Infectious disease: parasitic	bta05146	Amoebiasis	1	8	13	4160	12.5	0.3125	over	0.0247489	0.0437497	0.0769231
Organismal Systems	Endocrine system	bta04923	Regulation of lipolysis in adipocytes	1	8	14	4160	12.5	0.336538	over	0.0266302	0.0437497	0.0714286
Organismal Systems	Environmental adaptation	bta04714	Thermogenesis	1	8	23	4160	12.5	0.552885	over	0.0434201	0.063746	0.0434783
Organismal Systems	Endocrine system	bta04913	Ovarian steroidogenesis	1	8	24	4160	12.5	0.576923	over	0.0452699	0.063746	0.0416667
Metabolism	Lipid metabolism	bta00565	Ether lipid metabolism	1	8	25	4160	12.5	0.600962	over	0.0471166	0.063746	0.04
Metabolism	Lipid metabolism	bta00561	Glycerolipid metabolism	1	8	38	4160	12.5	0.913462	over	0.0708405	0.0905184	0.0263158
Metabolism	Amino acid metabolism	bta00260	Glycine, serine and threonine metabolism	1	8	50	4160	12.5	1.20192	over	0.0922791	0.110181	0.02
Metabolism	Lipid metabolism	bta00564	Glycerophospholipid metabolism	1	8	52	4160	12.5	1.25	over	0.0958098	0.110181	0.0192308
Metabolism	Lipid metabolism	bta00100	Steroid biosynthesis	1	8	58	4160	12.5	1.39423	over	0.10633	0.116457	0.0172414
Organismal Systems	Digestive system	bta04976	Bile secretion	1	8	97	4160	12.5	2.33173	over	0.172138	0.179962	0.0103093
Metabolism	Global and overview maps	bta01100	Metabolic pathways	6	8	2764	4160	75	66.4423	over	0.462613	0.462613	0.00217077
